# Supplementary material for: Comparative Genomic Analysis Reveals a Diverse Repertoire of Genes Involved in Prokaryote-Eukaryote Interactions within the Pseudovibrio Genus
Source: Front Microbiol. 2016 Mar 30;7:387. doi: 10.3389/fmicb.2016.00387 (PMC4811931; doi:10.3389/fmicb.2016.00387)
Supplement: Table S1 — Average nucleotide identity (ANI) and tetra nucleotide correlations calculated for the 12 Pseudovibrio strains. ANIb and ANIm refer to the ANI value calculated with the blast and mummer program, respectively. [file Table1.XLSX]

## Sheet: Sheet1
Tetra
	AD37	AD26	AD5	AD2	W64	W74	WM33	AD13	AD14	AD46	FO-BEG1	JE062
AD37	*	0.99861	0.99878	0.94283	0.99879	0.99856	0.99902	0.99903	0.9985	0.99864	0.98517	0.98531
AD26	0.99861	*	0.99854	0.941	0.99847	0.99841	0.99853	0.99872	0.99838	0.99855	0.98649	0.98677
AD5	0.99878	0.99854	*	0.93786	0.99923	0.99908	0.99873	0.99926	0.99908	0.99974	0.98706	0.98732
AD2	0.94283	0.941	0.93786	*	0.93906	0.94194	0.93908	0.93752	0.94174	0.93942	0.91199	0.91054
W64	0.99879	0.99847	0.99923	0.93906	*	0.99911	0.99885	0.99916	0.99907	0.99904	0.98618	0.98653
W74	0.99856	0.99841	0.99908	0.94194	0.99911	*	0.99841	0.99911	0.99999	0.99912	0.98638	0.9864
WM33	0.99902	0.99853	0.99873	0.93908	0.99885	0.99841	*	0.99886	0.99838	0.99867	0.98581	0.98632
AD13	0.99903	0.99872	0.99926	0.93752	0.99916	0.99911	0.99886	*	0.99908	0.99923	0.98685	0.98709
AD14	0.9985	0.99838	0.99908	0.94174	0.99907	0.99999	0.99838	0.99908	*	0.99913	0.98643	0.98645
AD46	0.99864	0.99855	0.99974	0.93942	0.99904	0.99912	0.99867	0.99923	0.99913	*	0.98677	0.98707
FO-BEG1	0.98517	0.98649	0.98706	0.91199	0.98618	0.98638	0.98581	0.98685	0.98643	0.98677	*	0.99923
JE062	0.98531	0.98677	0.98732	0.91054	0.98653	0.9864	0.98632	0.98709	0.98645	0.98707	0.99923	*
ANIb
	AD37	AD26	AD5	AD2	W64	W74	WM33	AD13	AD14	AD46	FO-BEG1	JE062
AD37	*	93.26 [85.17]	94.26 [84.74]	78.41 [60.79]	94.35 [84.38]	94.08 [84.27]	96.24 [89.37]	94.18 [85.05]	94.10 [84.59]	94.23 [84.94]	83.76 [77.66]	83.79 [76.35]
AD26	93.21 [81.02]	*	92.62 [85.19]	77.92 [59.24]	92.90 [84.47]	92.72 [85.46]	93.29 [82.18]	92.62 [85.67]	92.76 [85.83]	92.78 [85.72]	83.78 [78.82]	83.72 [77.25]
AD5	94.18 [81.76]	92.62 [86.55]	*	78.18 [60.51]	96.27 [89.07]	96.34 [89.89]	94.44 [82.39]	96.23 [89.95]	96.38 [90.30]	97.75 [95.69]	83.78 [80.83]	83.80 [78.72]
AD2	78.46 [68.64]	78.15 [70.60]	78.35 [70.60]	*	78.37 [70.03]	78.19 [70.49]	78.38 [69.65]	78.25 [69.37]	78.21 [70.69]	78.32 [70.79]	77.76 [67.80]	77.78 [66.85]
W64	94.25 [83.07]	92.83 [87.78]	96.28 [90.92]	78.13 [60.92]	*	96.28 [90.60]	94.47 [84.25]	96.41 [91.41]	96.30 [90.84]	96.28 [91.32]	83.78 [81.94]	83.74 [80.24]
W74	94.06 [79.48]	92.57 [85.42]	96.19 [88.32]	77.93 [59.22]	96.13 [87.34]	*	94.29 [80.64]	96.12 [87.46]	99.95 [99.25]	96.13 [88.23]	83.68 [79.33]	83.65 [77.22]
WM33	96.23 [90.52]	93.42 [87.87]	94.42 [87.00]	78.12 [62.94]	94.57 [86.78]	94.39 [86.69]	*	94.39 [87.46]	94.41 [86.92]	94.41 [87.46]	83.62 [80.30]	83.73 [78.59]
AD13	94.17 [82.88]	92.66 [87.80]	96.26 [91.07]	78.03 [59.80]	96.45 [90.47]	96.20 [90.11]	94.32 [84.00]	*	96.22 [90.56]	96.20 [91.05]	83.75 [81.37]	83.76 [79.40]
AD14	94.03 [79.48]	92.50 [85.93]	96.24 [88.62]	77.92 [59.37]	96.02 [87.53]	99.93 [99.19]	94.28 [80.52]	96.16 [87.59]	*	96.14 [88.54]	83.73 [79.19]	83.73 [76.68]
AD46	94.10 [81.32]	92.83 [86.09]	97.73 [94.86]	78.12 [60.40]	96.22 [88.90]	96.20 [89.14]	94.34 [82.05]	96.05 [89.52]	96.22 [89.54]	*	83.95 [81.12]	83.77 [78.03]
FO-BEG1	83.67 [77.33]	83.75 [82.74]	83.82 [83.01]	77.69 [59.70]	83.80 [82.80]	83.80 [83.44]	83.71 [78.30]	83.77 [83.09]	83.81 [83.73]	84.00 [84.13]	*	94.89 [88.87]
JE062	83.86 [79.08]	83.90 [84.41]	83.91 [84.62]	77.86 [61.60]	83.91 [84.30]	83.89 [84.13]	83.91 [79.97]	83.87 [84.33]	83.89 [84.41]	83.91 [84.47]	94.98 [92.49]	*
ANIm
	AD37	AD26	AD5	AD2	W64	W74	WM33	AD13	AD14	AD46	FO-BEG1	JE062
AD37	*	94.06 [85.20]	94.89 [85.31]	84.60 [29.31]	94.93 [85.38]	94.84 [84.80]	96.56 [91.23]	94.87 [85.55]	94.91 [84.82]	94.90 [85.35]	86.09 [66.80]	86.04 [66.23]
AD26	94.06 [81.21]	*	93.47 [84.88]	84.39 [27.79]	93.61 [84.81]	93.41 [85.76]	94.19 [82.42]	93.47 [85.56]	93.48 [85.78]	93.57 [85.65]	86.04 [68.04]	86.03 [66.80]
AD5	94.90 [82.49]	93.47 [86.31]	*	84.56 [29.40]	96.78 [89.54]	96.81 [90.65]	95.06 [83.57]	96.79 [90.24]	96.89 [90.68]	98.00 [96.16]	86.16 [68.95]	86.09 [67.92]
AD2	84.61 [33.29]	84.39 [33.38]	84.56 [34.57]	*	84.53 [34.05]	84.56 [33.40]	84.64 [33.32]	84.46 [33.60]	84.57 [33.55]	84.61 [34.35]	83.79 [30.99]	83.76 [30.92]
W64	94.93 [84.00]	93.61 [87.89]	96.78 [91.30]	84.53 [29.50]	*	96.75 [91.19]	95.13 [85.13]	96.79 [92.04]	96.81 [91.23]	96.79 [91.84]	86.11 [70.76]	86.11 [69.18]
W74	94.85 [80.04]	93.41 [85.36]	96.81 [88.82]	84.56 [27.80]	96.75 [87.75]	*	95.04 [81.49]	96.67 [87.99]	99.88 [99.97]	96.71 [88.76]	86.14 [67.41]	86.08 [66.15]
WM33	96.56 [91.95]	94.19 [87.79]	95.06 [87.89]	84.65 [29.75]	95.13 [87.79]	95.04 [87.67]	*	95.06 [87.85]	95.11 [87.69]	95.08 [88.25]	86.05 [68.99]	86.05 [68.40]
AD13	94.87 [83.52]	93.47 [87.54]	96.79 [91.21]	84.46 [28.85]	96.79 [91.16]	96.66 [90.78]	95.05 [84.43]	*	96.75 [90.78]	96.70 [91.33]	86.14 [69.91]	86.11 [68.30]
AD14	94.91 [80.03]	93.48 [85.35]	96.89 [88.81]	84.57 [27.93]	96.81 [87.74]	99.88 [99.97]	95.11 [81.47]	96.75 [87.94]	*	96.78 [88.75]	86.18 [67.60]	86.11 [66.32]
AD46	94.90 [81.84]	93.57 [86.20]	98.00 [95.23]	84.61 [28.93]	96.79 [89.29]	96.71 [89.88]	95.08 [83.04]	96.70 [89.55]	96.78 [89.90]	*	86.32 [69.31]	86.05 [67.58]
FO-BEG1	86.09 [66.69]	86.04 [71.26]	86.16 [70.96]	83.79 [27.29]	86.11 [71.55]	86.14 [70.95]	86.05 [67.57]	86.14 [71.15]	86.19 [71.16]	86.32 [72.08]	*	95.37 [89.38]
G	86.04 [69.04]	86.03 [73.06]	86.10 [73.00]	83.75 [28.85]	86.11 [72.94]	86.08 [72.65]	86.06 [69.86]	86.11 [72.46]	86.12 [72.85]	86.06 [73.38]	95.37 [93.07]	*
Tetra = pairwise tetra nucleotide usage correlation
ANIb = average nucleotide identity calcualted using the blast program
ANIm = average nucleotide identity calcualted using teh mummer program
Values in bold gree are above the species thresholds value
Values in bold red are below the species thresholds value
In square brackets is reported the % of aligned nucleotides
