# Supplementary material for: Comparative Genomic Analysis Reveals a Diverse Repertoire of Genes Involved in Prokaryote-Eukaryote Interactions within the Pseudovibrio Genus
Source: Front Microbiol. 2016 Mar 30;7:387. doi: 10.3389/fmicb.2016.00387 (PMC4811931; doi:10.3389/fmicb.2016.00387)
Supplement: Table S2 — KEGG modules identified in the 12 Pseudovibrio genomes. [file Table2.XLSX]

## Sheet: Sheet1
Pathway module	WM33	W74	W64	AD2	AD13	AD5	AD14	AD26	AD37	AD46	FO-BEG1	JE062
	2459 entries (46.0%) annotated	2576 entries (45.3%) annotated	2542 entries (47.0%) annotated	2287 entries (49.3%) annotated	2525 entries (46.2%) annotated	2559 entries (46.6%) annotated	2581 entries (45.4%) annotated	2593 entries (45.6%) annotated	2475 entries (45.4%) annotated	2545 entries (46.3%) annotated	2569 entries (48.4%) annotated	2513 entries (49.3%) annotated
Energy metabolism
Carbon fixation
M00165 Reductive pentose phosphate cycle (Calvin cycle) [PATH:map01200 map00710]	(14) 2 blocks missing	(14) 2 blocks missing	(14) 2 blocks missing	(11) 2 blocks missing	(14) 2 blocks missing	(14) 2 blocks missing	(14) 2 blocks missing	(14) 2 blocks missing	(14) 2 blocks missing	(14) 2 blocks missing	(13) 2 blocks missing	(18) 2 blocks missing
M00166 Reductive pentose phosphate cycle, ribulose-5P => glyceraldehyde-3P [PATH:map01200 map00710]	(2) 2 blocks missing	(2) 2 blocks missing	(2) 2 blocks missing	(2) 2 blocks missing	(2) 2 blocks missing	(2) 2 blocks missing	(2) 2 blocks missing	(2) 2 blocks missing	(2) 2 blocks missing	(2) 2 blocks missing	(2) 2 blocks missing	(2) 2 blocks missing
M00167 Reductive pentose phosphate cycle, glyceraldehyde-3P => ribulose-5P [PATH:map01200 map00710]	(12) complete	(12) complete	(12) complete	(9) complete	(12) complete	(12) complete	(12) complete	(12) complete	(12) complete	(12) complete	(11) complete	(16) complete
M00168 CAM (Crassulacean acid metabolism), dark [PATH:map01200 map00710]	(1) 1 block missing	(1) 1 block missing	(1) 1 block missing	(1) 1 block missing	(1) 1 block missing	(1) 1 block missing	(1) 1 block missing	(1) 1 block missing	(1) 1 block missing	(1) 1 block missing	(1) 1 block missing	(1) 1 block missing
M00169 CAM (Crassulacean acid metabolism), light [PATH:map01200 map00710]	(3) complete	(3) complete	(3) complete	(3) complete	(3) complete	(3) complete	(3) complete	(3) complete	(3) complete	(3) complete	(3) complete	(3) complete
M00172 C4-dicarboxylic acid cycle, NADP - malic enzyme type [PATH:map01200 map00710]	(3) 2 blocks missing	(3) 2 blocks missing	(3) 2 blocks missing	(3) 2 blocks missing	(3) 2 blocks missing	(3) 2 blocks missing	(3) 2 blocks missing	(3) 2 blocks missing	(3) 2 blocks missing	(3) 2 blocks missing	(3) 2 blocks missing	(3) 2 blocks missing
M00173 Reductive citrate cycle (Arnon-Buchanan cycle) [PATH:map01200 map00720]	(17) 2 blocks missing	(16) 2 blocks missing	(16) 2 blocks missing	(15) 2 blocks missing	(16) 2 blocks missing	(16) 2 blocks missing	(16) 2 blocks missing	(16) 2 blocks missing	(17) 2 blocks missing	(16) 2 blocks missing	(16) 2 blocks missing	(17) 2 blocks missing
M00579 Phosphate acetyltransferase-acetate kinase pathway, acetyl-CoA => acetate [PATH:map01200 map00720]	(2) 1 block missing	(2) 1 block missing	(2) 1 block missing	(2) 1 block missing	(2) 1 block missing	(2) 1 block missing	(2) 1 block missing	(2) 1 block missing	(2) 1 block missing	(2) 1 block missing	(2) 1 block missing	(2) 1 block missing
Nitrogen metabolism
M00531 Assimilatory nitrate reduction, nitrate => ammonia [PATH:map00910]	-	-	-	(1) 1 block missing	-	-	-	-	-	-	-	-
M00530 Dissimilatory nitrate reduction, nitrate => ammonia [PATH:map00910]	(8) 1 block missing	(8) 1 block missing	(8) 1 block missing	(8) complete	(8) 1 block missing	(8) 1 block missing	(8) 1 block missing	(8) 1 block missing	(8) 1 block missing	(8) 1 block missing	(8) 1 block missing	(8) 1 block missing
M00529 Denitrification, nitrate => nitrogen [PATH:map00910]	(14) complete	(13) complete	(13) complete	(10) complete	(13) complete	(13) complete	(12) complete	(13) complete	(14) complete	(13) complete	(13) complete	(13) complete
Methane metabolism
M00345 Formaldehyde assimilation, ribulose monophosphate pathway [PATH:map01200 map00680]	(3) 2 blocks missing	(3) 2 blocks missing	(3) 2 blocks missing	(2) 2 blocks missing	(3) 2 blocks missing	(3) 2 blocks missing	(3) 2 blocks missing	(3) 2 blocks missing	(3) 2 blocks missing	(3) 2 blocks missing	(3) 2 blocks missing	(4) 2 blocks missing
M00378 F420 biosynthesis [PATH:map00680]	(3) 2 blocks missing	(3) 2 blocks missing	(3) 2 blocks missing	(3) 2 blocks missing	(3) 2 blocks missing	(3) 2 blocks missing	(3) 2 blocks missing	(3) 2 blocks missing	(3) 2 blocks missing	(3) 2 blocks missing	(3) 2 blocks missing	(3) 2 blocks missing
Sulfur metabolism
M00176 Assimilatory sulfate reduction, sulfate => H2S [PATH:map00920]	(5) 1 block missing	(5) 1 block missing	(8) 1 block missing	(5) 1 block missing	(8) 1 block missing	(5) 1 block missing	(5) 1 block missing	(5) 1 block missing	(5) 1 block missing	(5) 1 block missing	(5) 1 block missing	(4) 2 blocks missing
M00595 Thiosulfate oxidation by SOX complex, thiosulfate => sulfate [PATH:map00920]	(11) complete	(10) complete	(10) complete	(2) 1 block missing	(10) complete	(10) complete	(10) complete	(10) complete	(11) complete	(10) complete	(10) complete	(10) complete
Carbohydrate and lipid metabolism
Central carbohydrate metabolism
M00001 Glycolysis (Embden-Meyerhof pathway), glucose => pyruvate [PATH:map01200 map00010]	(15) 1 block missing	(15) 1 block missing	(15) 1 block missing	(14) 1 block missing	(16) 1 block missing	(16) 1 block missing	(15) 1 block missing	(15) 1 block missing	(16) 1 block missing	(16) 1 block missing	(16) 1 block missing	(16) 1 block missing
M00002 Glycolysis, core module involving three-carbon compounds [PATH:map01200 map01230 map00010]	(10) complete	(10) complete	(10) complete	(10) complete	(11) complete	(11) complete	(10) complete	(10) complete	(11) complete	(11) complete	(11) complete	(10) complete
M00003 Gluconeogenesis, oxaloacetate => fructose-6P [PATH:map00010 map00020]	(14) complete	(14) complete	(14) complete	(13) complete	(15) complete	(15) complete	(14) complete	(14) complete	(15) complete	(15) complete	(15) complete	(15) complete
M00307 Pyruvate oxidation, pyruvate => acetyl-CoA [PATH:map01200 map00010 map00020 map00620]	(7) complete	(7) complete	(7) complete	(6) complete	(7) complete	(7) complete	(7) complete	(7) complete	(7) complete	(7) complete	(7) complete	(7) complete
M00009 Citrate cycle (TCA cycle, Krebs cycle) [PATH:map01200 map00020]	(20) complete	(20) complete	(20) complete	(19) complete	(20) complete	(20) complete	(20) complete	(20) complete	(20) complete	(20) complete	(20) complete	(21) complete
M00010 Citrate cycle, first carbon oxidation, oxaloacetate => 2-oxoglutarate [PATH:map01200 map01210 map01230 map00020]	(5) complete	(5) complete	(5) complete	(4) complete	(5) complete	(5) complete	(5) complete	(5) complete	(5) complete	(5) complete	(5) complete	(5) complete
M00011 Citrate cycle, second carbon oxidation, 2-oxoglutarate => oxaloacetate [PATH:map01200 map00020]	(15) complete	(15) complete	(15) complete	(15) complete	(15) complete	(15) complete	(15) complete	(15) complete	(15) complete	(15) complete	(15) complete	(16) complete
M00004 Pentose phosphate pathway (Pentose phosphate cycle) [PATH:map01200 map00030]	(8) 1 block missing	(8) 1 block missing	(8) 1 block missing	(7) 1 block missing	(8) 1 block missing	(8) 1 block missing	(8) 1 block missing	(8) 1 block missing	(8) 1 block missing	(8) 1 block missing	(7) 1 block missing	(9) 1 block missing
M00006 Pentose phosphate pathway, oxidative phase, glucose 6P => ribulose 5P [PATH:map01200 map00030]	(2) 1 block missing	(2) 1 block missing	(2) 1 block missing	(2) 1 block missing	(2) 1 block missing	(2) 1 block missing	(2) 1 block missing	(2) 1 block missing	(2) 1 block missing	(2) 1 block missing	(2) 1 block missing	(2) 1 block missing
M00007 Pentose phosphate pathway, non-oxidative phase, fructose 6P => ribose 5P [PATH:map01200 map01230 map00030]	(5) complete	(5) complete	(5) complete	(4) complete	(5) complete	(5) complete	(5) complete	(5) complete	(5) complete	(5) complete	(4) complete	(6) complete
M00580 Pentose phosphate pathway, archaea, fructose 6P => ribose 5P [PATH:map01200 map01230 map00030]	(1) 1 block missing	(1) 1 block missing	(1) 1 block missing	(1) 1 block missing	(1) 1 block missing	(1) 1 block missing	(1) 1 block missing	(1) 1 block missing	(1) 1 block missing	(1) 1 block missing	(1) 1 block missing	(1) 1 block missing
M00005 PRPP biosynthesis, ribose 5P => PRPP [PATH:map01200 map01230 map00030 map00230]	(1) complete	(1) complete	(1) complete	(1) complete	(1) complete	(1) complete	(1) complete	(1) complete	(1) complete	(1) complete	(1) complete	(1) complete
M00008 Entner-Doudoroff pathway, glucose-6P => glyceraldehyde-3P + pyruvate [PATH:map01200 map00030]	(3) 1 block missing	(4) 1 block missing	(4) 1 block missing	(2) 2 blocks missing	(3) 1 block missing	(3) 1 block missing	(4) 1 block missing	(3) 1 block missing	(3) 1 block missing	(3) 1 block missing	(4) 1 block missing	(3) 1 block missing
M00308 Semi-phosphorylative Entner-Doudoroff pathway, gluconate => glycerate-3P [PATH:map01200 map00030]	(4) 1 block missing	(6) 1 block missing	(6) 1 block missing	(3) 2 blocks missing	(4) 1 block missing	(5) 1 block missing	(6) 1 block missing	(4) 1 block missing	(4) 1 block missing	(5) 1 block missing	(8) 1 block missing	(6) 1 block missing
Other carbohydrate metabolism
M00012 Glyoxylate cycle [PATH:map01200 map00630]	(6) 1 block missing	(6) 1 block missing	(6) 1 block missing	(5) 1 block missing	(6) 1 block missing	(6) 1 block missing	(6) 1 block missing	(6) 1 block missing	(6) 1 block missing	(6) 1 block missing	(6) 1 block missing	(6) 1 block missing
M00373 Ethylmalonyl pathway [PATH:map01200 map00630]	(16) 1 block missing	(16) 1 block missing	(16) 1 block missing	(18) 1 block missing	(16) 1 block missing	(16) 1 block missing	(16) 1 block missing	(18) 1 block missing	(15) 1 block missing	(16) 1 block missing	(16) 1 block missing	(16) 1 block missing
M00013 Malonate semialdehyde pathway, propanoyl-CoA => acetyl-CoA [PATH:map01200 map00640]	(4) 2 blocks missing	(4) 2 blocks missing	(4) 2 blocks missing	(5) 2 blocks missing	(4) 2 blocks missing	(4) 2 blocks missing	(4) 2 blocks missing	(4) 2 blocks missing	(4) 2 blocks missing	(4) 2 blocks missing	(4) 2 blocks missing	(4) 2 blocks missing
M00741 Propanoyl-CoA metabolism, propanoyl-CoA => succinyl-CoA [PATH:map01200 map00280 map00630 map00640]	(5) complete	(5) complete	(5) complete	(5) complete	(5) complete	(5) complete	(5) complete	(5) complete	(5) complete	(5) complete	(5) complete	(5) complete
M00632 Galactose degradation, Leloir pathway, galactose => alpha-D-glucose-1P [PATH:map00052]	(4) 2 blocks missing	(4) 2 blocks missing	(3) 2 blocks missing	-	(3) 2 blocks missing	(3) 2 blocks missing	(4) 2 blocks missing	(3) 2 blocks missing	(3) 2 blocks missing	(4) 2 blocks missing	(5) 2 blocks missing	(4) 2 blocks missing
M00552 D-galactonate degradation, De Ley-Doudoroff pathway, D-galactonate => glycerate-3P [PATH:map00052]	(4) 1 block missing	(8) 1 block missing	(6) 1 block missing	-	(6) 1 block missing	(6) 1 block missing	(8) 1 block missing	(4) 1 block missing	(4) 1 block missing	(6) 1 block missing	(7) complete	(7) complete
M00631 D-Galacturonate degradation (bacteria) [PATH:map00040 map00030]	(4) 1 block missing	(8) 1 block missing	(8) 1 block missing	-	(7) 1 block missing	(11) complete	(8) 1 block missing	(6) 1 block missing	(4) 1 block missing	(10) complete	(13) complete	(11) complete
M00061 D-Glucuronate degradation [PATH:map00040 map00030]	(5) complete	(7) complete	(7) complete	-	(5) complete	(8) complete	(7) complete	(5) complete	(5) complete	(7) complete	(10) complete	(8) complete
Fatty acid metabolism
M00082 Fatty acid biosynthesis, initiation [PATH:map01212 map00061]	(7) complete	(8) complete	(9) complete	(8) complete	(7) complete	(7) complete	(8) complete	(7) complete	(7) complete	(7) complete	(7) complete	(7) complete
M00083 Fatty acid biosynthesis, elongation [PATH:map01212 map00061]	(18) complete	(20) complete	(16) complete	(15) complete	(14) complete	(15) complete	(20) complete	(17) complete	(14) complete	(15) complete	(14) complete	(16) complete
M00086 beta-Oxidation, acyl-CoA synthesis [PATH:map01212 map00071]	(4) complete	(4) complete	(4) complete	(5) complete	(4) complete	(4) complete	(4) complete	(4) complete	(4) complete	(4) complete	(4) complete	(4) complete
M00087 beta-Oxidation [PATH:map01212 map00071]	(11) 1 block missing	(11) 1 block missing	(11) 1 block missing	(10) 1 block missing	(11) 1 block missing	(11) 1 block missing	(11) 1 block missing	(12) 1 block missing	(10) 1 block missing	(11) 1 block missing	(11) 1 block missing	(11) 1 block missing
M00088 Ketone body biosynthesis, acetyl-CoA => acetoacetate/3-hydroxybutyrate/acetone [PATH:map00072]	(7) 1 block missing	(7) 1 block missing	(7) 1 block missing	(9) 1 block missing	(7) 1 block missing	(7) 1 block missing	(7) 1 block missing	(9) 1 block missing	(6) 1 block missing	(7) 1 block missing	(7) 1 block missing	(7) 1 block missing
Lipid metabolism
M00089 Triacylglycerol biosynthesis [PATH:map00561]	(5) 2 blocks missing	(5) 2 blocks missing	(5) 2 blocks missing	(5) 2 blocks missing	(5) 2 blocks missing	(5) 2 blocks missing	(5) 2 blocks missing	(5) 2 blocks missing	(5) 2 blocks missing	(5) 2 blocks missing	(5) 2 blocks missing	(5) 2 blocks missing
M00091 Phosphatidylcholine (PC) biosynthesis, PE => PC [PATH:map00564]	(1) complete	(1) complete	(1) complete	(1) complete	(1) complete	(1) complete	(1) complete	(1) complete	(1) complete	(1) complete	(1) complete	(1) complete
M00093 Phosphatidylethanolamine (PE) biosynthesis, PA => PS => PE [PATH:map00564]	(4) complete	(5) complete	(4) complete	(4) complete	(5) complete	(5) complete	(5) complete	(4) complete	(4) complete	(5) complete	(5) complete	(4) complete
Lipopolysaccharide metabolism
M00060 Lipopolysaccharide biosynthesis, KDO2-lipid A [PATH:map00540]	(7) 2 blocks missing	(7) 2 blocks missing	(7) 2 blocks missing	(7) 2 blocks missing	(7) 2 blocks missing	(7) 2 blocks missing	(7) 2 blocks missing	(7) 2 blocks missing	(7) 2 blocks missing	(7) 2 blocks missing	(7) 2 blocks missing	(7) 2 blocks missing
M00063 CMP-KDO biosynthesis [PATH:map00540]	(3) 1 block missing	(3) 1 block missing	(3) 1 block missing	(3) 1 block missing	(3) 1 block missing	(3) 1 block missing	(3) 1 block missing	(3) 1 block missing	(3) 1 block missing	(3) 1 block missing	(3) 1 block missing	(3) 1 block missing
Sugar metabolism
M00549 Nucleotide sugar biosynthesis, glucose => UDP-glucose [PATH:map00520]	(2) 1 block missing	(2) 1 block missing	(2) 1 block missing	(2) 1 block missing	(2) 1 block missing	(2) 1 block missing	(2) 1 block missing	(2) 1 block missing	(2) 1 block missing	(2) 1 block missing	(2) 1 block missing	(2) 1 block missing
Terpenoid backbone biosynthesis
M00096 C5 isoprenoid biosynthesis, non-mevalonate pathway [PATH:map00900]	(7) 1 block missing	(7) 1 block missing	(7) 1 block missing	(7) 1 block missing	(7) 1 block missing	(8) 1 block missing	(7) 1 block missing	(7) 1 block missing	(7) 1 block missing	(8) 1 block missing	(8) 1 block missing	(7) 1 block missing
M00364 C10-C20 isoprenoid biosynthesis, bacteria [PATH:map00900]	(1) 1 block missing	(1) 1 block missing	(1) 1 block missing	(1) 1 block missing	(1) 1 block missing	(1) 1 block missing	(1) 1 block missing	(1) 1 block missing	(1) 1 block missing	(1) 1 block missing	(1) 1 block missing	(1) 1 block missing
Nucleotide and amino acid metabolism
Purine metabolism
M00048 Inosine monophosphate biosynthesis, PRPP + glutamine => IMP [PATH:map00230]	(12) complete	(12) complete	(12) complete	(12) complete	(12) complete	(12) complete	(12) complete	(12) complete	(12) complete	(12) complete	(12) complete	(12) complete
M00049 Adenine ribonucleotide biosynthesis, IMP => ADP,ATP [PATH:map00230]	(5) complete	(5) complete	(5) complete	(5) complete	(5) complete	(5) complete	(5) complete	(5) complete	(5) complete	(5) complete	(5) complete	(5) complete
M00050 Guanine ribonucleotide biosynthesis IMP => GDP,GTP [PATH:map00230]	(6) complete	(6) complete	(6) complete	(7) complete	(6) complete	(6) complete	(6) complete	(6) complete	(6) complete	(6) complete	(6) complete	(6) complete
Pyrimidine metabolism
M00051 Uridine monophosphate biosynthesis, glutamine (+ PRPP) => UMP [PATH:map00240]	(11) 1 block missing	(12) 1 block missing	(12) 1 block missing	(12) 1 block missing	(12) 1 block missing	(11) 1 block missing	(12) 1 block missing	(12) 1 block missing	(11) 1 block missing	(11) 1 block missing	(12) 1 block missing	(12) 1 block missing
M00052 Pyrimidine ribonucleotide biosynthesis, UMP => UDP/UTP,CDP/CTP [PATH:map00240]	(3) complete	(3) complete	(3) complete	(3) complete	(3) complete	(3) complete	(3) complete	(3) complete	(3) complete	(3) complete	(3) complete	(3) complete
M00053 Pyrimidine deoxyribonuleotide biosynthesis, CDP/CTP => dCDP/dCTP,dTDP/dTTP [PATH:map00240]	(7) 2 blocks missing	(7) 2 blocks missing	(7) 2 blocks missing	(8) 2 blocks missing	(7) 2 blocks missing	(7) 2 blocks missing	(7) 2 blocks missing	(9) 1 block missing	(9) 1 block missing	(7) 2 blocks missing	(9) 1 block missing	(9) 1 block missing
M00046 Pyrimidine degradation, uracil => beta-alanine, thymine => 3-aminoisobutanoate [PATH:map00240]	(1) 2 blocks missing	(1) 2 blocks missing	(1) 2 blocks missing	(1) 2 blocks missing	(1) 2 blocks missing	(1) 2 blocks missing	(1) 2 blocks missing	(1) 2 blocks missing	(1) 2 blocks missing	(1) 2 blocks missing	(1) 2 blocks missing	(1) 2 blocks missing
Serine and threonine metabolism
M00020 Serine biosynthesis, glycerate-3P => serine [PATH:map01200 map01230 map00260]	(3) complete	(5) complete	(5) complete	(3) complete	(4) complete	(4) complete	(5) complete	(4) complete	(3) complete	(4) complete	(4) complete	(3) complete
M00018 Threonine biosynthesis, aspartate => homoserine => threonine [PATH:map01230 map00260]	(5) complete	(5) complete	(5) complete	(5) complete	(5) complete	(5) complete	(5) complete	(5) complete	(7) complete	(5) complete	(5) complete	(5) complete
M00555 Betaine biosynthesis, choline => betaine [PATH:map00260]	(3) complete	(4) complete	(3) complete	(3) complete	(3) complete	(3) complete	(4) complete	(3) complete	(3) complete	(3) complete	(4) complete	(4) complete
Cysteine and methionine metabolism
M00021 Cysteine biosynthesis, serine => cysteine [PATH:map01200 map01230 map00270]	(4) complete	(4) complete	(4) complete	(4) complete	(4) complete	(4) complete	(4) complete	(4) complete	(4) complete	(4) complete	(4) complete	(3) complete
M00338 Cysteine biosynthesis, homocysteine + serine => cysteine [PATH:map01230 map00270]	(1) 1 block missing	(1) 1 block missing	(1) 1 block missing	-	(1) 1 block missing	(1) 1 block missing	(1) 1 block missing	(1) 1 block missing	(1) 1 block missing	(1) 1 block missing	(1) 1 block missing	(1) 1 block missing
M00035 Methionine degradation [PATH:map00270]	(4) 1 block missing	(3) 1 block missing	(2) 2 blocks missing	(4) 1 block missing	(3) 1 block missing	(8) 1 block missing	(3) 1 block missing	(3) 1 block missing	(4) 1 block missing	(2) 2 blocks missing	(3) 2 blocks missing	(5) 1 block missing
M00368 Ethylene biosynthesis, methionine => ethylene [PATH:map00270]	(2) 2 blocks missing	(1) 2 blocks missing	(1) 2 blocks missing	(1) 2 blocks missing	(1) 2 blocks missing	(1) 2 blocks missing	(1) 2 blocks missing	(1) 2 blocks missing	(1) 2 blocks missing	(1) 2 blocks missing	(1) 2 blocks missing	(1) 2 blocks missing
Branched-chain amino acid metabolism
M00019 Valine/isoleucine biosynthesis, pyruvate => valine / 2-oxobutanoate => isoleucine [PATH:map01210 map01230 map00290]	(11) complete	(14) complete	(12) complete	(10) complete	(12) complete	(12) complete	(13) complete	(12) complete	(11) complete	(12) complete	(12) complete	(12) complete
M00535 Isoleucine biosynthesis, pyruvate => 2-oxobutanoate [PATH:map01210 map01230 map00290]	(3) 1 block missing	(3) 1 block missing	(3) 1 block missing	(3) 1 block missing	(3) 1 block missing	(3) 1 block missing	(3) 1 block missing	(3) 1 block missing	(3) 1 block missing	(3) 1 block missing	(3) 1 block missing	(3) 1 block missing
M00570 Isoleucine biosynthesis, threonine => 2-oxobutanoate => isoleucine [PATH:map01230 map00290]	(16) complete	(20) complete	(18) complete	(16) complete	(18) complete	(18) complete	(19) complete	(18) complete	(16) complete	(18) complete	(18) complete	(17) complete
M00432 Leucine biosynthesis, 2-oxoisovalerate => 2-oxoisocaproate [PATH:map01210 map01230 map00290]	(5) complete	(5) complete	(5) complete	(5) complete	(5) complete	(5) complete	(5) complete	(5) complete	(5) complete	(5) complete	(5) complete	(5) complete
M00036 Leucine degradation, leucine => acetoacetate + acetyl-CoA [PATH:map00280]	(12) 1 block missing	(13) 1 block missing	(12) 1 block missing	(13) 1 block missing	(12) 1 block missing	(12) 1 block missing	(13) 1 block missing	(12) 1 block missing	(12) 1 block missing	(12) 1 block missing	(12) 1 block missing	(12) 1 block missing
Lysine metabolism
M00016 Lysine biosynthesis, succinyl-DAP pathway, aspartate => lysine [PATH:map01230 map00300]	(11) complete	(11) complete	(12) complete	(12) complete	(11) complete	(11) complete	(11) complete	(11) complete	(13) complete	(11) complete	(12) complete	(13) complete
M00526 Lysine biosynthesis, DAP dehydrogenase pathway, aspartate => lysine [PATH:map01230 map00300]	(6) 1 block missing	(6) 1 block missing	(7) 1 block missing	(7) 1 block missing	(6) 1 block missing	(6) 1 block missing	(6) 1 block missing	(6) 1 block missing	(8) 1 block missing	(6) 1 block missing	(7) 1 block missing	(8) 1 block missing
M00527 Lysine biosynthesis, DAP aminotransferase pathway, aspartate => lysine [PATH:map01230 map00300]	(7) 1 block missing	(7) 1 block missing	(8) 1 block missing	(8) 1 block missing	(7) 1 block missing	(7) 1 block missing	(7) 1 block missing	(7) 1 block missing	(9) 1 block missing	(7) 1 block missing	(8) 1 block missing	(9) 1 block missing
Arginine and proline metabolism
M00015 Proline biosynthesis, glutamate => proline [PATH:map01230 map00330]	(4) complete	(5) complete	(4) complete	(3) complete	(4) complete	(4) complete	(5) complete	(4) complete	(4) complete	(4) complete	(4) complete	(4) complete
M00028 Ornithine biosynthesis, glutamate => ornithine [PATH:map01210 map01230 map00220]	(6) complete	(6) complete	(6) complete	(7) complete	(6) complete	(6) complete	(6) complete	(6) complete	(6) complete	(6) complete	(6) complete	(6) complete
M00029 Urea cycle [PATH:map01230 map00220]	(6) 1 block missing	(6) 1 block missing	(6) 1 block missing	(5) 1 block missing	(6) 1 block missing	(6) 1 block missing	(6) 1 block missing	(7) 1 block missing	(6) 1 block missing	(6) 1 block missing	(6) 1 block missing	(7) 1 block missing
Histidine metabolism
M00026 Histidine biosynthesis, PRPP => histidine [PATH:map01230 map00340]	(13) 1 block missing	(15) 1 block missing	(15) 1 block missing	(11) 1 block missing	(15) 1 block missing	(15) 1 block missing	(15) 1 block missing	(15) 1 block missing	(13) 1 block missing	(15) 1 block missing	(15) 1 block missing	(13) 1 block missing
M00045 Histidine degradation, histidine => N-formiminoglutamate => glutamate [PATH:map00340]	(4) complete	(4) complete	(4) complete	(4) complete	(4) complete	(4) complete	(4) complete	(4) complete	(4) complete	(4) complete	(4) complete	(4) complete
Aromatic amino acid metabolism
M00022 Shikimate pathway, phosphoenolpyruvate + erythrose-4P => chorismate [PATH:map01230 map00400]	(7) complete	(7) complete	(7) complete	(7) complete	(7) complete	(7) complete	(7) complete	(7) complete	(7) complete	(7) complete	(7) complete	(7) complete
M00023 Tryptophan biosynthesis, chorismate => tryptophan [PATH:map01230 map00400]	(8) complete	(8) complete	(8) complete	(8) complete	(8) complete	(8) complete	(8) complete	(8) complete	(8) complete	(8) complete	(8) complete	(8) complete
M00024 Phenylalanine biosynthesis, chorismate => phenylalanine [PATH:map01230 map00400]	(3) 1 block missing	(3) 1 block missing	(3) 1 block missing	(3) 1 block missing	(3) 1 block missing	(3) 1 block missing	(3) 1 block missing	(3) 1 block missing	(3) 1 block missing	(3) 1 block missing	(3) 1 block missing	(3) 1 block missing
M00025 Tyrosine biosynthesis, chorismate => tyrosine [PATH:map01230 map00400]	(1) 2 blocks missing	(1) 2 blocks missing	(1) 2 blocks missing	(1) 2 blocks missing	(1) 2 blocks missing	(1) 2 blocks missing	(1) 2 blocks missing	(1) 2 blocks missing	(1) 2 blocks missing	(1) 2 blocks missing	(1) 2 blocks missing	(1) 2 blocks missing
M00040 Tyrosine biosynthesis, prephanate => pretyrosine => tyrosine [PATH:map01230 map00400]	(1) 1 block missing	(1) 1 block missing	(1) 1 block missing	(1) 1 block missing	(1) 1 block missing	(1) 1 block missing	(1) 1 block missing	(1) 1 block missing	(1) 1 block missing	(1) 1 block missing	(1) 1 block missing	(1) 1 block missing
M00044 Tyrosine degradation, tyrosine => homogentisate [PATH:map00350]	(3) 2 blocks missing	(3) 2 blocks missing	(3) 2 blocks missing	(3) 2 blocks missing	(3) 2 blocks missing	(3) 2 blocks missing	(3) 2 blocks missing	(3) 2 blocks missing	(3) 2 blocks missing	(3) 2 blocks missing	(3) 2 blocks missing	(3) 2 blocks missing
Other amino acid metabolism
M00027 GABA (gamma-Aminobutyrate) shunt [PATH:map00250]	(4) 1 block missing	(5) 1 block missing	(4) 1 block missing	(4) 1 block missing	(5) 1 block missing	(4) 1 block missing	(5) 1 block missing	(5) 1 block missing	(5) 1 block missing	(4) 1 block missing	(4) 1 block missing	(4) 1 block missing
M00047 Creatine pathway [PATH:map00330]	(1) 2 blocks missing	-	-	-	-	-	-	-	-	-	-	-
Cofactor and vitamin biosynthesis
M00127 Thiamine biosynthesis, AIR => thiamine-P/thiamine-2P [PATH:map00730]	(9) complete	(9) complete	(9) complete	(9) complete	(9) complete	(9) complete	(9) complete	(9) complete	(9) complete	(9) complete	(9) complete	(9) complete
M00125 Riboflavin biosynthesis, GTP => riboflavin/FMN/FAD [PATH:map00740]	(6) complete	(6) complete	(6) complete	(6) complete	(6) complete	(6) complete	(6) complete	(6) complete	(7) complete	(6) complete	(6) complete	(6) complete
M00124 Pyridoxal biosynthesis, erythrose-4P => pyridoxal-5P [PATH:map00750]	(4) 2 blocks missing	(4) 2 blocks missing	(4) 2 blocks missing	(4) 2 blocks missing	(4) 2 blocks missing	(4) 2 blocks missing	(4) 2 blocks missing	(4) 2 blocks missing	(4) 2 blocks missing	(4) 2 blocks missing	(4) 2 blocks missing	(4) 2 blocks missing
M00115 NAD biosynthesis, aspartate => NAD [PATH:map00760]	(5) complete	(5) complete	(5) complete	(5) complete	(5) complete	(5) complete	(5) complete	(5) complete	(5) complete	(5) complete	(5) complete	(5) complete
M00119 Pantothenate biosynthesis, valine/L-aspartate => pantothenate [PATH:map00770]	(4) 2 blocks missing	(5) 2 blocks missing	(4) 2 blocks missing	(4) 2 blocks missing	(4) 2 blocks missing	(4) 2 blocks missing	(5) 2 blocks missing	(4) 2 blocks missing	(4) 2 blocks missing	(4) 2 blocks missing	(4) 2 blocks missing	(4) 2 blocks missing
M00120 Coenzyme A biosynthesis, pantothenate => CoA [PATH:map00770]	(5) complete	(5) complete	(5) complete	(4) complete	(5) complete	(5) complete	(5) complete	(5) complete	(5) complete	(5) complete	(5) complete	(5) complete
M00572 Pimeloyl-ACP biosynthesis, BioC-BioH pathway, malonyl-ACP => pimeloyl-ACP [PATH:map00780]	(15) 2 blocks missing	(17) 2 blocks missing	(11) 2 blocks missing	(12) 2 blocks missing	(11) 2 blocks missing	(12) 2 blocks missing	(17) 2 blocks missing	(14) 2 blocks missing	(11) 2 blocks missing	(12) 2 blocks missing	(11) 2 blocks missing	(13) 2 blocks missing
M00123 Biotin biosynthesis, pimeloyl-ACP/CoA => biotin [PATH:map00780]	(4) complete	(4) complete	(4) complete	(4) complete	(4) complete	(4) complete	(4) complete	(4) complete	(4) complete	(4) complete	(4) complete	(4) complete
M00573 Biotin biosynthesis, BioI pathway, long-chain-acyl-ACP => pimeloyl-ACP => biotin [PATH:map00780]	(4) 1 block missing	(4) 1 block missing	(4) 1 block missing	(4) 1 block missing	(4) 1 block missing	(4) 1 block missing	(4) 1 block missing	(4) 1 block missing	(4) 1 block missing	(4) 1 block missing	(4) 1 block missing	(4) 1 block missing
M00577 Biotin biosynthesis, BioW pathway, pimelate => pimeloyl-CoA => biotin [PATH:map00780]	(4) 1 block missing	(4) 1 block missing	(4) 1 block missing	(4) 1 block missing	(4) 1 block missing	(4) 1 block missing	(4) 1 block missing	(4) 1 block missing	(4) 1 block missing	(4) 1 block missing	(4) 1 block missing	(4) 1 block missing
M00126 Tetrahydrofolate biosynthesis, GTP => THF [PATH:map00790 map00670]	(9) complete	(10) complete	(9) complete	(8) 1 block missing	(9) complete	(9) complete	(10) complete	(10) complete	(9) complete	(9) complete	(10) complete	(10) complete
M00121 Heme biosynthesis, glutamate => protoheme/siroheme [PATH:map00860]	(16) 2 blocks missing	(16) 2 blocks missing	(15) 2 blocks missing	(15) 2 blocks missing	(16) 2 blocks missing	(16) 2 blocks missing	(16) 2 blocks missing	(15) 2 blocks missing	(15) 2 blocks missing	(16) 2 blocks missing	(16) 2 blocks missing	(17) 1 block missing
M00122 Cobalamin biosynthesis, cobinamide => cobalamin [PATH:map00860]	(8) 1 block missing	(8) 1 block missing	(8) 1 block missing	(7) 2 blocks missing	(8) 1 block missing	(8) 1 block missing	(8) 1 block missing	(8) 1 block missing	(8) 1 block missing	(8) 1 block missing	(8) 1 block missing	(8) 1 block missing
M00118 Glutathione biosynthesis, glutamate => glutathione [PATH:map00480]	(2) complete	(2) complete	(2) complete	(2) complete	(2) complete	(2) complete	(2) complete	(2) complete	(2) complete	(2) complete	(2) complete	(2) complete
M00140 C1-unit interconversion, prokaryotes [PATH:map00670]	(4) complete	(4) complete	(4) complete	(2) 1 block missing	(5) complete	(4) complete	(5) complete	(4) complete	(4) complete	(4) complete	(4) complete	(3) complete
M00141 C1-unit interconversion, eukaryotes [PATH:map00670]	(2) 1 block missing	(2) 1 block missing	(2) 1 block missing	(1) 1 block missing	(2) 1 block missing	(2) 1 block missing	(2) 1 block missing	(2) 1 block missing	(2) 1 block missing	(2) 1 block missing	(1) 1 block missing	(1) 1 block missing
Polyamine biosynthesis
M00133 Polyamine biosynthesis, arginine => agmatine => putrescine => spermidine [PATH:map00330]	(4) 2 blocks missing	(4) 2 blocks missing	(4) 2 blocks missing	(3) 2 blocks missing	(4) 2 blocks missing	(4) 2 blocks missing	(4) 2 blocks missing	(4) 2 blocks missing	(4) 2 blocks missing	(4) 2 blocks missing	(4) 2 blocks missing	(4) 2 blocks missing
M00134 Polyamine biosynthesis, arginine => ornithine => putrescine [PATH:map00330]	(1) 1 block missing	(1) 1 block missing	(1) 1 block missing	(1) 1 block missing	(1) 1 block missing	(1) 1 block missing	(1) 1 block missing	(2) 1 block missing	(1) 1 block missing	(1) 1 block missing	(1) 1 block missing	(2) 1 block missing
M00135 GABA biosynthesis, eukaryotes, putrescine => GABA [PATH:map00330]	(4) 2 blocks missing	(5) 2 blocks missing	(4) 2 blocks missing	(2) 2 blocks missing	(4) 2 blocks missing	(4) 2 blocks missing	(5) 2 blocks missing	(4) 2 blocks missing	(4) 2 blocks missing	(4) 2 blocks missing	(5) 2 blocks missing	(3) 2 blocks missing
Secondary metabolism
Aromatics degradation
M00568 Catechol ortho-cleavage, catechol => 3-oxoadipate [PATH:map01220 map00362]	-	(2) 2 blocks missing	(2) 2 blocks missing	-	(2) 2 blocks missing	(2) 2 blocks missing	(2) 2 blocks missing	(2) 2 blocks missing	(2) 2 blocks missing	(2) 2 blocks missing	-	-
Structural complex
Energy metabolism
ATP synthesis
M00144 NADH:quinone oxidoreductase, prokaryotes [PATH:map00190]	(15) complete	(15) complete	(15) complete	(15) complete	(15) complete	(15) complete	(15) complete	(15) complete	(15) complete	(15) complete	(15) complete	(15) complete
M00149 Succinate dehydrogenase, prokaryotes [PATH:map00190]	(4) complete	(4) complete	(4) complete	(4) complete	(4) complete	(4) complete	(4) complete	(4) complete	(4) complete	(4) complete	(4) complete	(4) complete
M00151 Cytochrome bc1 complex respiratory unit [PATH:map00190]	(3) complete	(3) complete	(3) complete	(3) complete	(3) complete	(3) complete	(3) complete	(3) complete	(3) complete	(3) complete	(3) complete	(3) complete
M00152 Cytochrome bc1 complex [PATH:map00190]	(3) 1 block missing	(3) 1 block missing	(3) 1 block missing	(3) 1 block missing	(3) 1 block missing	(3) 1 block missing	(3) 1 block missing	(3) 1 block missing	(3) 1 block missing	(3) 1 block missing	(3) 1 block missing	(3) 1 block missing
M00154 Cytochrome c oxidase [PATH:map00190]	(2) 1 block missing	(2) 1 block missing	(2) 1 block missing	(2) 1 block missing	(2) 1 block missing	(2) 1 block missing	(2) 1 block missing	(2) 1 block missing	(2) 1 block missing	(2) 1 block missing	(2) 1 block missing	(2) 1 block missing
M00155 Cytochrome c oxidase, prokaryotes [PATH:map00190]	(3) complete	(3) complete	(3) complete	(3) complete	(3) complete	(3) complete	(3) complete	(3) complete	(3) complete	(3) complete	(3) complete	(3) complete
M00153 Cytochrome d ubiquinol oxidase [PATH:map00190]	(2) complete	(3) complete	(2) complete	(2) complete	(2) complete	(2) complete	(2) complete	(2) complete	(2) complete	(2) complete	(2) complete	(2) complete
M00417 Cytochrome o ubiquinol oxidase [PATH:map00190]	(4) complete	(4) complete	(4) complete	(4) complete	(4) complete	(4) complete	(4) complete	(4) complete	(4) complete	(4) complete	(4) complete	(4) complete
M00156 Cytochrome c oxidase, cbb3-type [PATH:map00190]	(4) complete	(4) complete	(4) complete	(4) complete	(4) complete	(4) complete	(4) complete	(4) complete	(4) complete	(4) complete	(4) complete	(4) complete
M00157 F-type ATPase, prokaryotes and chloroplasts [PATH:map00190 map00195]	(9) complete	(9) complete	(9) complete	(9) complete	(9) complete	(9) complete	(9) complete	(9) complete	(9) complete	(9) complete	(9) complete	(9) complete
Genetic information processing
DNA polymerase
M00260 DNA polymerase III complex, bacteria [PATH:map03030 map03430 map03440] [BR:ko03032 ko03400]	(8) complete	(8) complete	(8) complete	(8) complete	(8) complete	(8) complete	(8) complete	(8) complete	(9) complete	(8) complete	(8) complete	(8) complete
RNA polymerase
M00183 RNA polymerase, bacteria [PATH:map03020] [BR:ko03021 ko03400]	(4) complete	(4) complete	(4) complete	(4) complete	(4) complete	(4) complete	(4) complete	(4) complete	(4) complete	(4) complete	(4) complete	(4) complete
RNA processing
M00394 RNA degradosome [PATH:map03018]	(3) 1 block missing	(3) 1 block missing	(3) 1 block missing	(3) 1 block missing	(3) 1 block missing	(3) 1 block missing	(3) 1 block missing	(3) 1 block missing	(3) 1 block missing	(3) 1 block missing	(3) 1 block missing	(3) 1 block missing
Ribosome
M00178 Ribosome, bacteria [PATH:map03010] [BR:ko03011]	(54) complete	(54) complete	(54) complete	(53) complete	(54) complete	(54) complete	(54) complete	(54) complete	(54) complete	(54) complete	(54) complete	(54) complete
M00179 Ribosome, archaea [PATH:map03010] [BR:ko03011]	(31) 1 block missing	(31) 1 block missing	(31) 1 block missing	(31) 1 block missing	(31) 1 block missing	(31) 1 block missing	(31) 1 block missing	(31) 1 block missing	(31) 1 block missing	(31) 1 block missing	(31) 1 block missing	(31) 1 block missing
Environmental information processing
Mineral and organic ion transport system
M00189 Molybdate transport system [PATH:map02010] [BR:ko02000]	(3) complete	(3) complete	(3) complete	(3) complete	(3) complete	(3) complete	(3) complete	(3) complete	(3) complete	(3) complete	(3) complete	(3) complete
M00438 Nitrate/nitrite transport system [PATH:map02010] [BR:ko02000]	-	-	-	(3) complete	-	-	-	-	-	-	-	-
M00188 NitT/TauT family transport system [BR:ko02000]	(7) complete	(7) complete	(7) complete	(4) complete	(7) complete	(7) complete	(7) complete	(7) complete	(7) complete	(7) complete	(7) complete	(7) complete
M00435 Taurine transport system [PATH:map02010] [BR:ko02000]	(3) complete	(3) complete	(3) complete	(3) complete	(3) complete	(3) complete	(3) complete	(3) complete	(3) complete	(3) complete	(3) complete	(3) complete
M00190 Iron(III) transport system [PATH:map02010] [BR:ko02000]	(10) complete	(10) complete	(10) complete	(7) complete	(10) complete	(10) complete	(10) complete	(10) complete	(10) complete	(10) complete	(10) complete	(10) complete
M00191 Thiamine transport system [PATH:map02010] [BR:ko02000]	(3) complete	(3) complete	(3) complete	(3) complete	(3) complete	(3) complete	(3) complete	(3) complete	(3) complete	(3) complete	(3) complete	(3) complete
M00299 Spermidine/putrescine transport system [PATH:map02010] [BR:ko02000]	(4) complete	(8) complete	(4) complete	(4) complete	(8) complete	(8) complete	(8) complete	(4) complete	(4) complete	(8) complete	(4) complete	(4) complete
M00300 Putrescine transport system [PATH:map02010] [BR:ko02000]	(8) complete	(8) complete	(8) complete	(8) complete	(8) complete	(8) complete	(8) complete	(8) complete	(8) complete	(8) complete	(8) complete	(8) complete
M00193 Putative spermidine/putrescine transport system [BR:ko02000]	(4) complete	(4) complete	(4) complete	(4) complete	(4) complete	(4) complete	(4) complete	(3) 1 block missing	(4) complete	(4) complete	(4) complete	(3) 1 block missing
M00208 Glycine betaine/proline transport system [PATH:map02010] [BR:ko02000]	(6) complete	(9) complete	(9) complete	(9) complete	(9) complete	(9) complete	(9) complete	(6) complete	(6) complete	(9) complete	(9) complete	(9) complete
M00209 Osmoprotectant transport system [PATH:map02010] [BR:ko02000]	(4) complete	(4) complete	(4) complete	-	(4) complete	(4) complete	(4) complete	(4) complete	(4) complete	(4) complete	(4) complete	(4) complete
M00442 Putative hydroxymethylpyrimidine transport system [PATH:map02010] [BR:ko02000]	(2) 1 block missing	(2) 1 block missing	(2) 1 block missing	(2) 1 block missing	(2) 1 block missing	(2) 1 block missing	(2) 1 block missing	(2) 1 block missing	(2) 1 block missing	(2) 1 block missing	(2) 1 block missing	(2) 1 block missing
Saccharide, polyol, and lipid transport system
M00194 Maltose/maltodextrin transport system [PATH:map02010] [BR:ko02000]	(10) 1 block missing	(10) 1 block missing	(16) complete	(5) 1 block missing	(12) 1 block missing	(16) complete	(10) 1 block missing	(12) 1 block missing	(11) 1 block missing	(16) complete	(16) complete	(12) 1 block missing
M00196 Multiple sugar transport system [PATH:map02010] [BR:ko02000]	(9) complete	(10) complete	(12) complete	(3) 1 block missing	(11) complete	(12) complete	(10) complete	(14) complete	(10) complete	(12) complete	(14) complete	(11) complete
M00201 alpha-Glucoside transport system [PATH:map02010] [BR:ko02000]	(6) complete	(6) complete	(8) complete	(3) complete	(7) complete	(8) complete	(6) complete	(7) complete	(7) complete	(8) complete	(7) complete	(6) complete
M00605 Glucose/mannose transport system [PATH:map02010] [BR:ko02000]	(15) complete	(13) complete	(18) complete	(9) complete	(17) complete	(18) complete	(13) complete	(17) complete	(16) complete	(18) complete	(14) complete	(13) complete
M00204 Trehalose/maltose transport system [PATH:map02010] [BR:ko02000]	(7) complete	(7) complete	(8) complete	(5) complete	(8) complete	(8) complete	(7) complete	(8) complete	(7) complete	(8) complete	(9) complete	(9) complete
M00206 Cellobiose transport system [PATH:map02010] [BR:ko02000]	(6) 1 block missing	(6) 1 block missing	(8) 1 block missing	(3) 1 block missing	(7) 1 block missing	(8) 1 block missing	(6) 1 block missing	(7) 1 block missing	(7) 1 block missing	(8) 1 block missing	(7) 1 block missing	(6) 1 block missing
M00606 N,N'-Diacetylchitobiose transport system [PATH:map02010] [BR:ko02000]	(6) 1 block missing	(6) 1 block missing	(8) 1 block missing	(3) 1 block missing	(7) 1 block missing	(8) 1 block missing	(6) 1 block missing	(7) 1 block missing	(7) 1 block missing	(8) 1 block missing	(7) 1 block missing	(6) 1 block missing
M00199 L-Arabinose/lactose transport system [PATH:map02010] [BR:ko02000]	(1) 1 block missing	(1) 1 block missing	(1) 1 block missing	-	(1) 1 block missing	(1) 1 block missing	(1) 1 block missing	(1) 1 block missing	(1) 1 block missing	(1) 1 block missing	(1) 1 block missing	(1) 1 block missing
M00218 Fructose transport system [PATH:map02010] [BR:ko02000]	(1) 1 block missing	(1) 1 block missing	(1) 1 block missing	-	(1) 1 block missing	(1) 1 block missing	(1) 1 block missing	(1) 1 block missing	(1) 1 block missing	(1) 1 block missing	-	-
M00212 Ribose transport system [PATH:map02010] [BR:ko02000]	(6) complete	(9) complete	(6) complete	(6) complete	(6) complete	(6) complete	(9) complete	(6) complete	(6) complete	(6) complete	(9) complete	(9) complete
M00593 Inositol transport system [PATH:map02010] [BR:ko02000]	(6) complete	(6) complete	(6) complete	(4) complete	(6) complete	(6) complete	(6) complete	(6) complete	(5) complete	(6) complete	(3) complete	(3) complete
M00197 Putative fructooligosaccharide transport system [BR:ko02000]	(6) 1 block missing	(6) 1 block missing	(8) 1 block missing	(3) 1 block missing	(7) 1 block missing	(8) 1 block missing	(6) 1 block missing	(7) 1 block missing	(7) 1 block missing	(8) 1 block missing	(7) 1 block missing	(6) 1 block missing
M00607 Glycerol transport system [PATH:map02010] [BR:ko02000]	(5) complete	(5) complete	(5) complete	(5) complete	(5) complete	(5) complete	(5) complete	(5) complete	(5) complete	(5) complete	(5) complete	(5) complete
M00198 Putative sn-glycerol-phosphate transport system [PATH:map02010] [BR:ko02000]	(9) complete	(9) complete	(9) complete	(4) complete	(9) complete	(9) complete	(9) complete	(9) complete	(9) complete	(9) complete	(9) complete	(9) complete
M00200 Putative sorbitol/mannitol transport system [PATH:map02010] [BR:ko02000]	(10) 1 block missing	(10) 1 block missing	(13) 1 block missing	(5) 1 block missing	(12) 1 block missing	(13) 1 block missing	(10) 1 block missing	(12) 1 block missing	(11) 1 block missing	(13) 1 block missing	(13) 1 block missing	(12) 1 block missing
M00602 Arabinosaccharide transport system [PATH:map02010] [BR:ko02000]	(6) 1 block missing	(6) 1 block missing	(8) 1 block missing	(3) 1 block missing	(7) 1 block missing	(8) 1 block missing	(6) 1 block missing	(7) 1 block missing	(7) 1 block missing	(8) 1 block missing	(7) 1 block missing	(6) 1 block missing
M00669 gamma-Hexachlorocyclohexane transport system [BR:ko02000]	(4) complete	(4) complete	(4) complete	(4) complete	(4) complete	(4) complete	(4) complete	(4) complete	(4) complete	(4) complete	(4) complete	(4) complete
M00210 Phospholipid transport system [PATH:map02010] [BR:ko02000]	(3) 1 block missing	(3) 1 block missing	(3) 1 block missing	(3) 1 block missing	(3) 1 block missing	(3) 1 block missing	(3) 1 block missing	(3) 1 block missing	(3) 1 block missing	(3) 1 block missing	(3) 1 block missing	(3) 1 block missing
M00670 Mce transport system [BR:ko02000]	(3) 1 block missing	(3) 1 block missing	(3) 1 block missing	(3) 1 block missing	(3) 1 block missing	(3) 1 block missing	(3) 1 block missing	(3) 1 block missing	(3) 1 block missing	(3) 1 block missing	(3) 1 block missing	(3) 1 block missing
M00491 arabinogalactan oligomer/maltooligosaccharide transport system [PATH:map02010] [BR:ko02000]	(10) 1 block missing	(10) 1 block missing	(13) 1 block missing	(5) 1 block missing	(12) 1 block missing	(13) 1 block missing	(10) 1 block missing	(12) 1 block missing	(11) 1 block missing	(13) 1 block missing	(13) 1 block missing	(12) 1 block missing
M00207 Putative multiple sugar transport system [BR:ko02000]	(25) complete	(30) complete	(36) complete	(11) complete	(35) complete	(36) complete	(30) complete	(32) complete	(27) complete	(36) complete	(37) complete	(36) complete
M00221 Putative simple sugar transport system [BR:ko02000]	(13) complete	(13) complete	(13) complete	(13) complete	(13) complete	(13) complete	(13) complete	(13) complete	(13) complete	(13) complete	(13) complete	(13) complete
M00211 Putative ABC transport system [BR:ko02000]	(2) complete	(2) complete	(2) complete	(1) 1 block missing	(2) complete	(2) complete	(2) complete	(2) complete	(2) complete	(2) complete	(2) complete	(2) complete
Phosphate and amino acid transport system
M00222 Phosphate transport system [PATH:map02010] [BR:ko02000]	(5) complete	(5) complete	(5) complete	(5) complete	(5) complete	(5) complete	(5) complete	(5) complete	(5) complete	(5) complete	(5) complete	(5) complete
M00223 Phosphonate transport system [PATH:map02010] [BR:ko02000]	(4) complete	(4) complete	(4) complete	(11) complete	(4) complete	(4) complete	(4) complete	(7) complete	(4) complete	(4) complete	(4) complete	(4) complete
M00232 General L-amino acid transport system [PATH:map02010] [BR:ko02000]	(4) complete	(4) complete	(4) complete	(4) complete	(4) complete	(4) complete	(4) complete	(4) complete	(5) complete	(4) complete	(4) complete	(3) 1 block missing
M00237 Branched-chain amino acid transport system [PATH:map02010] [BR:ko02000]	(36) complete	(36) complete	(36) complete	(36) complete	(37) complete	(36) complete	(36) complete	(42) complete	(36) complete	(36) complete	(32) complete	(32) complete
M00323 Urea transport system [PATH:map02010] [BR:ko02000]	-	-	-	(5) complete	-		-	(1) 1 block missing	-	-	(5) complete	(5) complete
M00586 Putative amino-acid transport system [PATH:map02010] [BR:ko02000]	(3) complete	(3) complete	(3) complete	(3) complete	(3) complete	(3) complete	(3) complete	(3) complete	(3) complete	(3) complete	(3) complete	(3) complete
M00236 Putative polar amino acid transport system [BR:ko02000]	(13) 1 block missing	(16) 1 block missing	(18) 1 block missing	(11) 1 block missing	(18) 1 block missing	(18) 1 block missing	(16) 1 block missing	(15) 1 block missing	(15) 1 block missing	(18) 1 block missing	(15) 1 block missing	(19) complete
Peptide and nickel transport system
M00439 Oligopeptide transport system [PATH:map02010] [BR:ko02000]	(12) complete	(12) complete	(11) complete	(11) complete	(11) complete	(12) complete	(12) complete	(13) complete	(12) complete	(11) complete	(11) complete	(11) complete
M00324 Dipeptide transport system [PATH:map02010] [BR:ko02000]	(6) complete	(6) complete	(6) complete	(6) complete	(6) complete	(6) complete	(6) complete	(6) complete	(6) complete	(6) complete	(6) complete	(6) complete
M00348 Glutathione transport system [PATH:map02010] [BR:ko02000]	-	-	-	-	-		-	(1) 1 block missing	-	-	-	-
M00239 Peptides/nickel transport system [PATH:map02010] [BR:ko02000]	(43) complete	(52) complete	(52) complete	(29) complete	(51) complete	(52) complete	(52) complete	(62) complete	(42) complete	(52) complete	(51) complete	(51) complete
M00349 Microcin C transport system [PATH:map02010] [BR:ko02000]	(5) complete	(5) complete	(5) complete	(5) complete	(5) complete	(5) complete	(5) complete	(5) complete	(5) complete	(5) complete	(5) complete	(5) complete
Metallic cation, iron-siderophore and vitamin B12 transport system
M00240 Iron complex transport system [PATH:map02010] [BR:ko02000]	(21) complete	(21) complete	(21) complete	(3) complete	(21) complete	(21) complete	(21) complete	(21) complete	(21) complete	(22) complete	(21) complete	(21) complete
M00242 Zinc transport system [PATH:map02010] [BR:ko02000]	(3) complete	(3) complete	(3) complete	(3) complete	(3) complete	(3) complete	(3) complete	(3) complete	(3) complete	(3) complete	(3) complete	(3) complete
M00319 Manganese/zinc/iron transport system [PATH:map02010] [BR:ko02000]	(4) complete	(4) complete	(4) complete	(4) complete	(4) complete	(4) complete	(4) complete	(4) complete	(4) complete	(4) complete	(4) complete	(4) complete
M00581 Biotin transport system [PATH:map02010] [BR:ko02000]	(3) complete	(3) complete	(3) complete	(3) complete	(3) complete	(3) complete	(3) complete	(3) complete	(3) complete	(3) complete	(3) complete	(3) complete
M00582 Energy-coupling factor transport system [PATH:map02010] [BR:ko02000]	(1) 1 block missing	(1) 1 block missing	(1) 1 block missing	(1) 1 block missing	(1) 1 block missing	(1) 1 block missing	(1) 1 block missing	(1) 1 block missing	(1) 1 block missing	(1) 1 block missing	(1) 1 block missing	(1) 1 block missing
M00247 Putative ABC transport system [BR:ko02000]	-	(1) 1 block missing	(1) 1 block missing	-	(1) 1 block missing	(1) 1 block missing	(1) 1 block missing	(1) 1 block missing	-	(1) 1 block missing	(1) 1 block missing	-
ABC-2 type and other transport systems
M00249 Capsular polysaccharide transport system [PATH:map02010] [BR:ko02000]	(3) complete	(3) complete	(3) complete	(3) complete	(3) complete	(3) complete	(3) complete	(3) complete	(3) complete	(3) complete	(3) complete	(3) complete
M00320 Lipopolysaccharide export system [PATH:map02010] [BR:ko02000]	(3) complete	(3) complete	(3) complete	(3) complete	(3) complete	(3) complete	(3) complete	(3) complete	(3) complete	(3) complete	(3) complete	(3) complete
M00762 Copper-processing system [PATH:map02010] [BR:ko02000]	(1) 1 block missing	(2) complete	(2) complete	(2) complete	(2) complete	(2) complete	(2) complete	(2) complete	(2) complete	(2) complete	(2) complete	(2) complete
M00255 Lipoprotein-releasing system [PATH:map02010] [BR:ko02000]	(2) complete	(2) complete	(2) complete	(2) complete	(2) complete	(2) complete	(2) complete	(2) complete	(2) complete	(2) complete	(2) complete	(2) complete
M00259 Heme transport system [PATH:map02010] [BR:ko02000]	(3) complete	(3) complete	(3) complete	(3) complete	(3) complete	(3) complete	(3) complete	(3) complete	(3) complete	(3) complete	(3) complete	(3) complete
M00256 Cell division transport system [PATH:map02010] [BR:ko02000]	(2) complete	(1) 1 block missing	(2) complete	(2) complete	(2) complete	(2) complete	(2) complete	(2) complete	(2) complete	(2) complete	(2) complete	(2) complete
M00258 Putative ABC transport system [BR:ko02000]	(8) complete	(8) complete	(8) complete	(4) complete	(6) complete	(6) complete	(8) complete	(6) complete	(8) complete	(10) complete	(8) complete	(8) complete
M00254 ABC-2 type transport system [BR:ko02000]	(3) complete	(2) complete	(2) complete	(2) complete	(2) complete	(2) complete	(2) complete	(2) complete	(2) complete	(2) complete	(2) complete	(2) complete
Phosphotransferase system (PTS)
M00265 PTS system, glucose-specific II component [PATH:map00010 map02060] [BR:ko02000]	(2) 1 block missing	(2) 1 block missing	(2) 1 block missing	(2) 1 block missing	(2) 1 block missing	(2) 1 block missing	(2) 1 block missing	(2) 1 block missing	(2) 1 block missing	(2) 1 block missing	(2) 1 block missing	(2) 1 block missing
M00267 PTS system, N-acetylglucosamine-specific II component [PATH:map00520 map02060] [BR:ko02000]	(2) 1 block missing	(2) 1 block missing	(2) 1 block missing	-	(2) 1 block missing	(2) 1 block missing	(2) 1 block missing	(2) 1 block missing	(2) 1 block missing	(2) 1 block missing	-	-
M00273 PTS system, fructose-specific II component [PATH:map00051 map02060] [BR:ko02000]	(1) 1 block missing	(1) 1 block missing	(1) 1 block missing	(1) 1 block missing	(1) 1 block missing	(1) 1 block missing	(1) 1 block missing	(1) 1 block missing	(1) 1 block missing	(1) 1 block missing	(2) 1 block missing	(2) 1 block missing
M00306 PTS system, fructose-specific II-like component [BR:ko02000]	-	-	-	(4) complete	-		-	-	-	-	-	-
M00276 PTS system, mannose-specific II component [PATH:map00051 map02060] [BR:ko02000]	(1) 1 block missing	(1) 1 block missing	(1) 1 block missing	(1) 1 block missing	(1) 1 block missing	(1) 1 block missing	(1) 1 block missing	(1) 1 block missing	(1) 1 block missing	(1) 1 block missing	(1) 1 block missing	(1) 1 block missing
Bacterial secretion system
M00325 alpha-Hemolysin/cyclolysin transport system [PATH:map02010 map03070] [BR:ko02044]	(1) 1 block missing	(1) 1 block missing	(1) 1 block missing	(1) 1 block missing	(1) 1 block missing	(1) 1 block missing	(1) 1 block missing	(3) complete	(3) complete	(1) 1 block missing	(1) 1 block missing	(1) 1 block missing
M00326 RTX toxin transport system [BR:ko02044]	(1) 1 block missing	(1) 1 block missing	(1) 1 block missing	(1) 1 block missing	(1) 1 block missing	(1) 1 block missing	(1) 1 block missing	(1) 1 block missing	(1) 1 block missing	(1) 1 block missing	(1) 1 block missing	(1) 1 block missing
M00330 Adhesin protein transport system [BR:ko02044]	(6) complete	(8) complete	(8) complete	(8) complete	(8) complete	(8) complete	(8) complete	(6) complete	(6) complete	(8) complete	(8) complete	(8) complete
M00571 AlgE-type Mannuronan C-5-Epimerase transport system [BR:ko02044]	(1) 1 block missing	(1) 1 block missing	(1) 1 block missing	(1) 1 block missing	(1) 1 block missing	(1) 1 block missing	(1) 1 block missing	(1) 1 block missing	(1) 1 block missing	(1) 1 block missing	(1) 1 block missing	(1) 1 block missing
M00339 RaxAB-RaxC type I secretion system [PATH:map04626] [BR:ko02044]	(1) 1 block missing	(1) 1 block missing	(1) 1 block missing	(1) 1 block missing	(1) 1 block missing	(1) 1 block missing	(1) 1 block missing	(1) 1 block missing	(1) 1 block missing	(1) 1 block missing	(1) 1 block missing	(1) 1 block missing
M00331 Type II general secretion system [PATH:map03070] [BR:ko02044]	(1) 1 block missing	(1) 1 block missing	(1) 1 block missing	-	(1) 1 block missing	(1) 1 block missing	(1) 1 block missing	(1) 1 block missing	(1) 1 block missing	(1) 1 block missing	(1) 1 block missing	(1) 1 block missing
M00332 Type III secretion system [PATH:map03070] [BR:ko02044]	(9) complete	(8) 1 block missing	(8) 1 block missing	-	(8) 1 block missing	(8) 1 block missing	(8) 1 block missing	(8) 1 block missing	(8) 1 block missing	(8) 1 block missing	(8) 1 block missing	(8) 1 block missing
M00333 Type IV secretion system [PATH:map03070] [BR:ko02044]	-	(5) 1 block missing	(4) 1 block missing	(3) 1 block missing	-	(4) 1 block missing	(6) 1 block missing	(4) 1 block missing	-	(4) 1 block missing	-	-
M00334 Type VI secretion system [PATH:map03070] [BR:ko02044]	(30) complete	(32) complete	(30) complete	(29) complete	(29) complete	(31) complete	(35) complete	(33) complete	(14) complete	(32) complete	(29) complete	(27) complete
M00335 Sec (secretion) system [PATH:map03070] [BR:ko02044]	(11) complete	(11) complete	(11) complete	(11) complete	(10) 1 block missing	(11) complete	(11) complete	(11) complete	(11) complete	(11) complete	(11) complete	(11) complete
M00336 Twin-arginine translocation (Tat) system [PATH:map03070] [BR:ko02044]	(3) complete	(3) complete	(3) complete	(3) complete	(3) complete	(3) complete	(3) complete	(3) complete	(3) complete	(3) complete	(3) complete	(3) complete
M00429 Competence-related DNA transformation transporter [BR:ko02044]	(1) 1 block missing	(1) 1 block missing	(1) 1 block missing	(1) 1 block missing	(1) 1 block missing	(1) 1 block missing	(1) 1 block missing	(1) 1 block missing	(1) 1 block missing	(1) 1 block missing	(1) 1 block missing	(1) 1 block missing
Functional set
Metabolism
Aminoacyl tRNA
M00360 Aminoacyl-tRNA biosynthesis, prokaryotes [PATH:map00970]	(22) complete	(24) complete	(23) complete	(22) complete	(23) complete	(23) complete	(23) complete	(25) complete	(22) complete	(23) complete	(23) complete	(24) complete
Nucleotide sugar
M00362 Nucleotide sugar biosynthesis, prokaryotes [PATH:map00520]	(9) 2 blocks missing	(7) 2 blocks missing	(6) 2 blocks missing	(7) 1 block missing	(6) 2 blocks missing	(6) 2 blocks missing	(7) 2 blocks missing	(6) 2 blocks missing	(7) 2 blocks missing	(7) 2 blocks missing	(7) 2 blocks missing	(6) 2 blocks missing
M00361 Nucleotide sugar biosynthesis, eukaryotes [PATH:map00520]	(6) 2 blocks missing	(6) 2 blocks missing	(5) 2 blocks missing	(6) 1 block missing	(5) 2 blocks missing	(5) 2 blocks missing	(6) 2 blocks missing	(5) 2 blocks missing	(5) 2 blocks missing	(6) 2 blocks missing	(6) 2 blocks missing	(5) 2 blocks missing
Environmental information processing
Two-component regulatory system
M00434 PhoR-PhoB (phosphate starvation response) two-component regulatory system [PATH:map02020] [BR:ko02022]	(2) complete	(2) complete	(2) complete	(2) complete	(2) complete	(2) complete	(2) complete	(2) complete	(2) complete	(2) complete	(2) complete	(2) complete
M00445 EnvZ-OmpR (osmotic stress response) two-component regulatory system [PATH:map02020] [BR:ko02022]	(3) complete	(3) complete	(3) complete	(2) complete	(3) complete	(3) complete	(3) complete	(3) complete	(3) complete	(3) complete	(3) complete	(3) complete
M00453 QseC-QseB (quorum sensing) two-component regulatory system [PATH:map02020] [BR:ko02022]	(1) 1 block missing	(1) 1 block missing	(1) 1 block missing	(1) 1 block missing	(1) 1 block missing	(1) 1 block missing	(1) 1 block missing	(1) 1 block missing	(1) 1 block missing	(1) 1 block missing	(1) 1 block missing	(1) 1 block missing
M00455 TorS-TorR (TMAO respiration) two-component regulatory system [PATH:map02020] [BR:ko02022]	-	(2) 1 block missing	(2) 1 block missing	-	(1) 1 block missing	(3) complete	(2) 1 block missing	(1) 1 block missing	-	(3) complete	(2) complete	(2) complete
M00457 TctE-TctD (tricarboxylic acid transport) two-component regulatory system [PATH:map02020] [BR:ko02022]	(2) complete	(2) complete	(2) complete	(2) complete	(2) complete	(2) complete	(2) complete	(2) complete	(2) complete	(2) complete	(2) complete	(2) complete
M00497 GlnL-GlnG (nitrogen regulation) two-component regulatory system [PATH:map02020] [BR:ko02022]	(2) complete	(2) complete	(2) complete	(2) complete	(2) complete	(2) complete	(2) complete	(2) complete	(2) complete	(2) complete	(2) complete	(2) complete
M00498 NtrY-NtrX (nitrogen regulation) two-component regulatory system [PATH:map02020] [BR:ko02022]	(2) complete	(2) complete	(2) complete	(2) complete	(2) complete	(2) complete	(2) complete	(2) complete	(2) complete	(2) complete	(2) complete	(2) complete
M00504 DctB-DctD (C4-dicarboxylate transport) two-component regulatory system [PATH:map02020] [BR:ko02022]	(2) complete	(2) complete	(2) complete	(2) complete	(2) complete	(2) complete	(2) complete	(2) complete	(2) complete	(2) complete	(2) complete	(2) complete
M00506 CheA-CheYBV (chemotaxis) two-component regulatory system [PATH:map02020 map02030] [BR:ko02022 ko02030 ko02035]	(5) 2 blocks missing	(5) 2 blocks missing	(5) 2 blocks missing	(5) 2 blocks missing	(5) 2 blocks missing	(5) 2 blocks missing	(5) 2 blocks missing	(5) 2 blocks missing	(5) 2 blocks missing	(5) 2 blocks missing	(5) 2 blocks missing	(5) 2 blocks missing
M00511 PleC-PleD (cell fate control) two-component regulatory system [PATH:map02020 map04112] [BR:ko02022]	(3) 2 blocks missing	(3) 2 blocks missing	(3) 2 blocks missing	(3) 2 blocks missing	(3) 2 blocks missing	(3) 2 blocks missing	(3) 2 blocks missing	(3) 2 blocks missing	(3) 2 blocks missing	(3) 2 blocks missing	(3) 2 blocks missing	(3) 2 blocks missing
M00512 CckA-CtrA/CpdR (cell cycle control) two-component regulatory system [PATH:map02020 map04112] [BR:ko02022]	(3) complete	(3) complete	(3) complete	(3) complete	(3) complete	(3) complete	(3) complete	(3) complete	(3) complete	(3) complete	(3) complete	(3) complete
M00514 TtrS-TtrR (tetrathionate respiration) two-component regulatory system [PATH:map02020] [BR:ko02022]	(1) 1 block missing	(1) 1 block missing	(1) 1 block missing	-	(1) 1 block missing	(1) 1 block missing	(1) 1 block missing	(1) 1 block missing	(1) 1 block missing	(1) 1 block missing	(1) 1 block missing	(1) 1 block missing
M00517 RpfC-RpfG (cell-to-cell signaling) two-component regulatory system [PATH:map02020] [BR:ko02022]	(1) 1 block missing	(1) 1 block missing	(1) 1 block missing	(1) 1 block missing	(1) 1 block missing	(1) 1 block missing	(1) 1 block missing	(1) 1 block missing	(1) 1 block missing	(1) 1 block missing	(1) 1 block missing	(1) 1 block missing
M00520 ChvG-ChvI (acidity sensing) two-component regulatory system [PATH:map02020] [BR:ko02022]	(2) complete	(2) complete	(2) complete	(2) complete	(2) complete	(2) complete	(2) complete	(2) complete	(2) complete	(2) complete	(2) complete	(2) complete
M00523 RegB-RegA (redox response) two-component regulatory system [PATH:map02020] [BR:ko02022]	(2) complete	(2) complete	(2) complete	(2) complete	(2) complete	(2) complete	(2) complete	(2) complete	(2) complete	(2) complete	(2) complete	(2) complete
M00524 FixL-FixJ (nitrogen fixation) two-component regulatory system [PATH:map02020] [BR:ko02022]	(1) 1 block missing	(1) 1 block missing	(1) 1 block missing	(1) 1 block missing	(1) 1 block missing	(1) 1 block missing	(1) 1 block missing	(1) 1 block missing	(1) 1 block missing	(1) 1 block missing	(1) 1 block missing	(1) 1 block missing
Cell signaling
M00695 cAMP signaling [PATH:map04024]	(2) 2 blocks missing	(2) 2 blocks missing	(2) 2 blocks missing	(3) 2 blocks missing	(3) 2 blocks missing	(2) 2 blocks missing	(2) 2 blocks missing	(2) 2 blocks missing	(2) 2 blocks missing	(2) 2 blocks missing	(2) 2 blocks missing	(2) 2 blocks missing
Signature module
Gene set
Metabolic capacity
M00615 Nitrate assimilation	(2) 1 block missing	(2) 1 block missing	(2) 1 block missing	M00615 Nitrate assimilation (2) 1 block missing	(2) 1 block missing	(2) 1 block missing	(2) 1 block missing	(2) 1 block missing	(2) 1 block missing	(2) 1 block missing	(2) 1 block missing	(2) 1 block missing
Pathogenicity
M00575 Pertussis pathogenicity signature 2, T1SS [PATH:map05133]	-	-	-	-	-	-	-	(3) 2 blocks missing	(6) 1 block missing	-	-	-
Drug resistance
M00627 beta-Lactam resistance, Bla system [PATH:map01501]	-	(1) 2 blocks missing	(1) 2 blocks missing	-	(1) 2 blocks missing	(1) 2 blocks missing	(1) 2 blocks missing	(1) 2 blocks missing	(1) 2 blocks missing	(1) 2 blocks missing	-	-
M00628 beta-Lactam resistance, AmpC system [PATH:map01501]	(3) 1 block missing	(4) complete	(4) complete	(3) 1 block missing	(4) complete	(4) complete	(4) complete	(4) complete	(3) 1 block missing	(4) complete	(3) 1 block missing	(3) 1 block missing
M00742 Aminoglycoside resistance, protease FtsH	(6) complete	(6) complete	(6) complete	(5) complete	(6) complete	(6) complete	(6) complete	(6) complete	(6) complete	(6) complete	(6) complete	(6) complete
M00743 Aminoglycoside resistance, protease HtpX	(4) complete	(5) complete	(5) complete	(3) complete	(4) complete	(5) complete	(4) complete	(5) complete	(5) complete	(5) complete	(4) complete	(4) complete
M00668 Tetracycline resistance, TetA transporter	(2) 1 block missing	(1) 1 block missing	(1) 1 block missing	(3) 1 block missing	(1) 1 block missing	(1) 1 block missing	(2) 1 block missing	(2) 1 block missing	(1) 1 block missing	(2) 1 block missing	(1) 1 block missing	(2) 1 block missing
M00729 Fluoroquinolone resistance, gyrase-protecting protein Qnr	(2) 1 block missing	(3) complete	(3) complete	(2) 1 block missing	(3) complete	(3) complete	(3) complete	(2) 1 block missing	(3) complete	(2) 1 block missing	(2) 1 block missing	(2) 1 block missing
M00727 Cationic antimicrobial peptide (CAMP) resistance, N-acetylmuramoyl-L-alanine amidase AmiA and AmiC [PATH:map01503]	(1) 2 blocks missing	(1) 2 blocks missing	(1) 2 blocks missing	(1) 2 blocks missing	(1) 2 blocks missing	(1) 2 blocks missing	(1) 2 blocks missing	(1) 2 blocks missing	(1) 2 blocks missing	(1) 2 blocks missing	(1) 2 blocks missing	(1) 2 blocks missing
M00728 Cationic antimicrobial peptide (CAMP) resistance, envelope protein folding and degrading factors DegP and DsbA [PATH:map01503]	(2) 2 blocks missing	(2) 2 blocks missing	(2) 2 blocks missing	(2) 2 blocks missing	(2) 2 blocks missing	(2) 2 blocks missing	(2) 2 blocks missing	(2) 2 blocks missing	(2) 2 blocks missing	(2) 2 blocks missing	(2) 2 blocks missing	(2) 2 blocks missing
M00718 Multidrug resistance, efflux pump MexAB-OprM	(3) 2 blocks missing	(3) 2 blocks missing	(3) 2 blocks missing	(3) 2 blocks missing	(3) 2 blocks missing	(3) 2 blocks missing	(3) 2 blocks missing	(3) 2 blocks missing	(3) 2 blocks missing	(3) 2 blocks missing	(4) 2 blocks missing	(5) 2 blocks missing
M00647 Multidrug resistance, efflux pump AcrAB-TolC/SmeDEF	(4) 1 block missing	(4) 1 block missing	(4) 1 block missing	(4) 1 block missing	(4) 1 block missing	(4) 1 block missing	(4) 1 block missing	(4) 1 block missing	(4) 1 block missing	(4) 1 block missing	(5) 1 block missing	(6) 1 block missing
M00696 Multidrug resistance, efflux pump AcrEF-TolC	(1) 2 blocks missing	(1) 2 blocks missing	(1) 2 blocks missing	(1) 2 blocks missing	(1) 2 blocks missing	(1) 2 blocks missing	(1) 2 blocks missing	(1) 2 blocks missing	(1) 2 blocks missing	(1) 2 blocks missing	(1) 2 blocks missing	(1) 2 blocks missing
M00697 Multidrug resistance, efflux pump MdtEF-TolC	(1) 2 blocks missing	(1) 2 blocks missing	(1) 2 blocks missing	(1) 2 blocks missing	(1) 2 blocks missing	(1) 2 blocks missing	(1) 2 blocks missing	(1) 2 blocks missing	(1) 2 blocks missing	(1) 2 blocks missing	(1) 2 blocks missing	(1) 2 blocks missing
M00699 Multidrug resistance, efflux pump AmeABC	(3) 2 blocks missing	(3) 2 blocks missing	(3) 2 blocks missing	(3) 2 blocks missing	(3) 2 blocks missing	(3) 2 blocks missing	(3) 2 blocks missing	(3) 2 blocks missing	(3) 2 blocks missing	(3) 2 blocks missing	(4) 2 blocks missing	(5) 2 blocks missing
M00720 Multidrug resistance, efflux pump VexEF-TolC	(3) complete	(3) complete	(3) complete	(3) complete	(3) complete	(3) complete	(3) complete	(3) complete	(3) complete	(3) complete	(3) complete	(3) complete
In brackets is reported the number of proteins assigned to each module
