# Supplementary material for: Comparative Genomic Analysis Reveals a Diverse Repertoire of Genes Involved in Prokaryote-Eukaryote Interactions within the Pseudovibrio Genus
Source: Front Microbiol. 2016 Mar 30;7:387. doi: 10.3389/fmicb.2016.00387 (PMC4811931; doi:10.3389/fmicb.2016.00387)
Supplement: Table S3 — Groups of potential T3SS effectors identified in the 12 Pseudovibrio genomes. Proteins were grouped according with their sequence similarity, domain architecture, and structural prediction. [file Table3.XLSX]

## Sheet: Sheet2
Locus tag	Interpro domain	Phyre prediction
		Molecule	Fold library	Confidence	Coverage (%)	Identity (%)
Group 1
PsAD13_00794 *	Coiled coil	Low confidence
PsAD14_00761
PsAD26_00770
PsAD37_03601
PsAD46_00758
PsAD5_05184
PsW64_03497
PsW74_02633
PsWM33_02028
FO-BEG1_00800
JE062_00525
Group 2
PsAD13_02893
PsAD14_03049
PsAD46_03052
PsAD5_01868
PsW64_04185
PsW74_01653
PsAD26_02776
PsAD37_02691
PsWM33_01231
FO-BEG1_02736
JE062_00744 *	Phosphatase IpgD/SopB (IPR008108)	Chain: B: PDB Molecule:inositol phosphate phosphatase sopb	http://www.pdb.org/pdb/explore/explore.do?structureId=4did	96.8	9	13
Group 3
PsAD13_03965
PsAD14_04161
PsAD26_03897
PsAD46_04245
PsAD5_00032
PsW64_04880
PsW74_04870
PsAD37_04118 *	Coiled coil	Low confidence
PsWM33_00380
FO-BEG1_03689
JE062_03019
Group 4
PsAD13_03643
PsAD14_03779
PsAD26_03570
PsAD37_03788
PsAD46_03885
PsAD5_02684
PsW64_04975
PsW74_02819
PsWM33_01315
FO-BEG1_03437 *	Protein kinase-like domain (IPR011009)	Chain: A: PDB Molecule:g protein-coupled receptor kinase 5	http://www.pdb.org/pdb/explore/explore.do?structureId=4wnk	100	69	21
JE062_03273
Group 5
PsAD13_03952
PsAD14_04148 *	No Domain	Low confidence
PsAD26_03884
PsAD37_04105
PsAD46_04232
PsAD5_00045
PsW64_04867
PsW74_04883
PsWM33_00393
FO-BEG1_03676
JE062_03032
Group 6
PsAD13_03955 *	Coiled coil	Chain: A: PDB Molecule:tropomyosin	http://www.pdb.org/pdb/explore/explore.do?structureId=1c1g	98.6	83	7
PsAD14_04151
PsAD26_03887
PsAD37_04108
PsAD46_04235
PsAD5_00042
PsW64_04870
PsW74_04880
PsWM33_00390
FO-BEG1_03679
JE062_03029
Group 7
PsAD13_03125
PsAD14_03270
PsAD26_02994
PsAD37_03004
PsAD46_03272
PsAD5_02090
PsW64_04416
PsW74_01431
PsWM33_00847
FO-BEG1_04595 *	No Domain	Low confidence
JE062_04851
Group 8
PsAD13_03942 *	No Domain	Low confidence
PsAD14_04138
PsAD26_03874
PsAD37_04093
PsAD46_04222
PsAD5_00055
PsW64_04857
PsW74_04893
PsWM33_00404
FO-BEG1_03666
JE062_03042
Group 9
PsAD13_03956 *	No Domain	Low confidence
PsAD14_04152
PsAD26_03888
PsAD37_04109
PsAD46_04236
PsAD5_00041
PsW64_04871
PsW74_04879
PsWM33_00389
FO-BEG1_03680
JE062_03028
Group 10
PsAD13_03959 *	No Domain	Low confidence
PsAD14_04155
PsAD26_03891
PsAD37_04112
PsAD46_04239
PsAD5_00038
PsW64_04874
PsW74_04876
PsWM33_00386
FO-BEG1_03683
JE062_03025
Group 11
PsAD13_03966 *	No Domain	Low confidence
PsAD14_04162
PsAD26_03898
PsAD37_04119
PsAD46_04246
PsAD5_00031
PsW64_04881
PsW74_04869
PsWM33_00379
FO-BEG1_03690
JE062_03018
Group 12
PsAD13_03964
PsAD14_04160
PsAD26_03896
PsAD37_04117 *	No Domain	Low confidence
PsAD46_04244
PsAD5_00033
FO-BEG1_03688
JE062_03020
PsW64_04879
PsW74_04871
PsWM33_00381
Group 13
PsAD13_03963 *	Tetratricopeptide-like helical domain (IPR011990)	Low confidence
PsAD14_04159
PsAD26_03895
PsAD37_04116
PsAD46_04243
PsAD5_00034
FO-BEG1_03687
JE062_03021
PsW64_04878
PsW74_04872
PsWM33_00382
Group 14
PsAD13_03970 *	No Domain	Low confidence
PsAD14_04166
PsAD26_03902
PsAD37_04123
PsAD46_04250
PsAD5_00027
PsW64_04885
PsW74_04865
PsWM33_00375
FO-BEG1_03694
JE062_03014
Group 15
PsAD13_05307 *	No Domain	Low confidence
PsAD14_01952
PsAD26_02504
PsAD46_02465
PsAD5_04071
FO-BEG1_p_00033
PsW64_01006
PsW74_00273
JE062_01050
Group 16
PsAD13_03950
PsAD14_04146
PsAD46_04230
PsAD5_00047
PsW64_04865
PsW74_04885
PsAD26_03882 *	No Domain	Low confidence
PsAD37_04101
PsWM33_00396
Group 17
PsAD13_05106 *	Coiled coil	Chain: B: PDB Molecule:rtx toxin rtxa	http://www.pdb.org/pdb/explore/explore.do?structureId=3eeb	95.8	45	17
PsAD14_05659
PsAD26_05759
PsAD46_05576
PsAD5_01268
PsW64_03692
PsW74_02461
FO-BEG1_05009
JE062_05204
Group 18
PsAD13_03951 *	No Domain	Low confidence
PsAD14_04147
PsAD46_04231
PsAD5_00046
PsW64_04866
PsW74_04884
PsAD26_03883
FO-BEG1_03675
JE062_03033
Group 19
PsAD13_03946 *	No Domain	Low confidence
PsAD14_04142
PsAD26_03878
PsAD37_04097
PsAD46_04226
PsAD5_00051
PsW64_04861
PsW74_04889
PsWM33_00400
Group 20
PsAD13_02181 *	No Domain	Low confidence
PsAD14_02325
PsAD26_02016
PsAD37_01894
PsAD46_02085
PsAD5_03535
PsW74_03360
PsWM33_01776
Group 21
PsAD13_02049
PsAD14_02189
PsAD46_01953 *	Serine/threonine protein kinase, yersinia-type (IPR003547)	Chain: B: PDB Molecule:protein kinase yopo	http://www.pdb.org/pdb/explore/explore.do?structureId=4ci6	100	82	30
PsAD5_03667
PsW64_03836
PsW74_03224
JE062_00625
Group 22
PsAD14_02337
PsAD46_02098
PsAD5_03522
PsW74_03372
FO-BEG1_02071
JE062_01664
PsAD26_02031 *	No Domain	Low confidence
Group 23
PsAD13_03561 *	2Coiled coil	Chain: P: PDB Molecule:alkaline metalloproteinase	http://www.pdb.org/pdb/explore/explore.do?structureId=1jiw	99.8	8	26
PsAD46_03805
PsAD5_02765
PsW64_04896
PsAD37_03658
Group 24
PsAD13_02653 *	No Domain	Low confidence
PsAD14_02800
PsW64_02375
PsW74_04315
Group 25
PsAD26_00745 *	No Domain	Low confidence
PsAD5_05207
PsW64_03476
Group 26
FO-BEG1_03674 *	No Domain	Low confidence
JE062_03034
Group 27
PsAD14_05364 *	Serine/Threonine acetyltransferase, YopJ (IPR005083)	Fold:Cysteine proteinases	http://scop.berkeley.edu/search.cgi?key=d1euva_	90.2	28	13
PsW74_00119
FO-BEG1_04173 *	Serine/Threonine acetyltransferase, YopJ (IPR005083)	Low confidence
Group 28
PsAD37_04104
PsWM33_00394 *	No Domain	Low confidence
Group 29
PsAD37_04102 *	No Domain	Low confidence
PsWM33_00395
Group 30
PsAD26_00533 *	2 Coiled coil	Low confidence
Group 31
PsAD2_03773 *	No Domain	Low confidence
Group 32
PsAD46_01340 *	No Domain	Low confidence
Group 33
PsAD2_00355 *	No Domain	Low confidence
Group 34
PsW64_03822 *	No Domain	Low confidence
Group 35
PsAD37_04103 *	No Domain	Low confidence
Group 36
PsAD13_05287
PsAD14_01931
PsAD46_02485
PsAD5_04048
PsW64_00986
PsW74_00294
PsAD26_01827 *	OspF/SpvC (IPR003519) + Coiled coil	Chain: B: PDB Molecule:27.5 kda virulence protein	http://www.pdb.org/pdb/explore/explore.do?structureId=2z8n	100	43	37
FO-BEG1_p_00055
JE062_01082
PsAD13_05170 *	OspF/SpvC (IPR003519) + Colied coil	Chain: B: PDB Molecule:27.5 kda virulence protein	http://www.pdb.org/pdb/explore/explore.do?structureId=2z8n	100	81	44
PsAD14_04838
PsAD46_03427
PsAD5_02822
PsW74_04000
Group 37
PsAD5_00949 *	OspF/SpvC (IPR003519)	Chain: B: PDB Molecule:27.5 kda virulence protein	http://www.pdb.org/pdb/explore/explore.do?structureId=2z8n	100	53	30
PsWM33_01495 *	OspF/SpvC (IPR003519)	Chain: B: PDB Molecule:27.5 kda virulence protein	http://www.pdb.org/pdb/explore/explore.do?structureId=2z8n	100	99	39
PsAD13_04545 *	OspF/SpvC (IPR003519)	Chain: B: PDB Molecule:27.5 kda virulence protein	http://www.pdb.org/pdb/explore/explore.do?structureId=2z8n	100	89	45
PsAD26_04921
PsAD46_04885
PsAD5_04838
JE062_04042
PsW64_00469
* Representative protein seqeunces of the h-cd-hit clusters
The gray colour indicates proteins that belong to different h-cd-hit clusters, but share similar domain architecture and/or similar structural prediction obtained with Phyre2
