# Supplementary material for: Comparative Genomic Analysis Reveals a Diverse Repertoire of Genes Involved in Prokaryote-Eukaryote Interactions within the Pseudovibrio Genus
Source: Front Microbiol. 2016 Mar 30;7:387. doi: 10.3389/fmicb.2016.00387 (PMC4811931; doi:10.3389/fmicb.2016.00387)
Supplement: Table S4 — Type 5 secretion systems identified in the 12 Pseudovibrio genomes. Proteins were grouped according to their sequence similarity and domain architecture. [file Table4.XLSX]

## Sheet: Table_Paper
Pectin lyase fold/virulence factor (IPR011050); Autotransporter-like domains (IPR005546, IPR006315)
Locus	Repeats
PsAD13_02023 *	Auto-transporter-associated beta strand repeat (IPR013425)
PsAD26_02235
PsAD46_01926
PsAD5_02381
PsW64_03785
PsW74_03209
FO-BEG1_01869
JE062_01492
PsAD13_03520 *	Autotransporter-associated beta strand repeat (IPR013425)
PsAD14_04858
PsAD46_00871
PsAD5_02824
PsW74_04477
JE062_03585
PsAD14_03355 *	Autotransporter-associated beta strand repeat (IPR013425)
PsAD26_03097
PsAD46_03382
PsAD5_02197
PsW74_01346
JE062_05022 *	Autotransporter-associated beta strand repeat (IPR013425)
PsAD13_03532 *	Autotransporter-associated beta strand repeat (IPR013425)
PsAD5_02495
PsAD26_03814 *	Autotransporter-associated beta strand repeat (IPR013425)
PsW74_03957
PsAD37_01719 *	Autotransporter-associated beta strand repeat (IPR013425)
PsWM33_03737
PsAD14_04685
PsAD26_04656 *	Autotransporter-associated beta strand repeat (IPR013425)
PsAD14_04719 *	Autotransporter-associated beta strand repeat (IPR013425)
PsW74_03593
PsAD37_05018 *	-
PsWM33_02215
FO-BEG1_03293 *	Autotransporter-associated beta strand repeat (IPR013425)
JE062_03374 *	Autotransporter-associated beta strand repeat (IPR013425)
PsAD13_03887 *	Autotransporter-associated beta strand repeat (IPR013425)
FO-BEG1_01200 *	Autotransporter-associated beta strand repeat (IPR013425)
PsAD46_00856 *	Autotransporter-associated beta strand repeat (IPR013425)
JE062_03596 *	Autotransporter-associated beta strand repeat (IPR013425)
PsAD37_03513 *	Autotransporter-associated beta strand repeat (IPR013425)
PsAD14_02586 *	-
PsW74_03974
PsAD14_02218 *	-
PsW74_03253
PsAD46_04466 *	Autotransporter-associated beta strand repeat (IPR013425)
PsWM33_03146 *	Autotransporter-associated beta strand repeat (IPR013425)
PsW64_02743 *	-
PsW64_02930 *	Autotransporter-associated beta strand repeat (IPR013425)
Autotransporter-like domains (IPR005546 and/or IPR006315) and Outer membrane protein beta-barrel (IPR027385)
PsAD26_01929 *	-
PsAD13_03283 *	-
PsAD37_01779 *	-
JE062_00172 *	-
PsAD26_01908 *	-
PsAD13_05071 *	-
PsAD13_02102 *	-
PsAD14_02242
PsAD46_02005
PsAD5_03615
PsW64_03888
PsW74_03278
FO-BEG1_01963
JE062_01559
PsAD14_02222 *	-
PsW74_03257
PsAD13_02082
PsAD46_01985
PsAD5_03635
PsW64_03868
FO-BEG1_01941
JE062_01539
PsAD13_01093 *	Extracellular HAF (IPR014262)
PsAD14_00940
PsAD5_01049
PsW64_05334
PsW74_01919
PsAD13_01093 *	-
PsAD14_00940
PsAD5_01049
PsW64_05334
PsW74_01919
PsWM33_01684 *	-
PsWM33_01781 *	-
PsWM33_01685 *	-
PsAD2_03816 *	-
Bacterial Ig-like, group 1 (IPR003344); Invasin/intimin cell-adhesion (IPR008964); Outer membrane autotransporter barrel (IPR006315); Autotransporter beta-domain (IPR005546)
PsAD26_01169 *	-
PsAD37_03829
PsAD2_03214 *
PapD-like (IPR008962); Bacterial Ig-like, group 1 (IPR003344); Invasin/intimin cell-adhesion (IPR008964); Autotransporter beta-domain (IPR005546)
PsAD13_01966 *	Filamin/ABP280 repeat-like (IPR017868)
Polypeptide-transport-associated, ShlB-type (IPR013686); Haemolysin activator HlyB (IPR005565)
PsAD37_03439 *	-
PsAD37_04736 *	-
PsAD14_01580 *	-
PsAD46_03413
PsAD5_01601
PsW74_04748
PsAD26_04682 *	-
PsWM33_01605
Filamentous haemagglutinin, N-terminal (IPR008638); Pectin lyase fold (IPR012334)
PsAD37_04737 *	Filamentous haemagglutinin, 20-residue x2 repeat (IPR010069)
PsAD37_03438 *	Haemagluttinin repeat (IPR025157)
PsWM33_01606 *	-
PsAD46_03412	Filamentous haemagglutinin repeat (IPR008619); Haemagluttinin repeat (IPR025157); Filamentous haemagglutinin, 20-residue x2 repeat (IPR010069)
PsAD5_01600 *
PsAD14_01581 *	Haemagluttinin repeat (IPR025157); Filamentous haemagglutinin, 20-residue x2 repeat (IPR010069)
PsW74_04747
Filamentous haemagglutinin, N-terminal (IPR008638); Pectin lyase fold (IPR012334); Bacterial EndoU nuclease (IPR029501)
PsAD26_04683 *	Haemagluttinin repeat (IPR025157)
No domain
PsAD37_04738 *	Filamentous haemagglutinin, 20-residue x2 repeat (IPR010069); Haemagluttinin repeat (IPR025157)
Domain of unknown function DUF637, haemagglutinin putative (IPR006915); VENN motif-containing domain (IPR006914)
PsWM33_01607 *	Haemagluttinin repeat (IPR025157)
* Representative protein seqeunces of the h-cd-hit clusters
The gray colour indicates proteins that belong to different h-cd-hit clusters, but share similar domain architectures
