# Supplementary material for: Comparative Genomic Analysis Reveals a Diverse Repertoire of Genes Involved in Prokaryote-Eukaryote Interactions within the Pseudovibrio Genus
Source: Front Microbiol. 2016 Mar 30;7:387. doi: 10.3389/fmicb.2016.00387 (PMC4811931; doi:10.3389/fmicb.2016.00387)
Supplement: Table S5 — Potential T6SS effectors and immunity proteins identified in the 12 Pseudovibrio genomes. [file Table5.XLSX]

## Sheet: Table_paper
Effector protein	Immunity protein	Phyre2 prediction					Pi/Mw	SecretomeP score	Signal peptide
Tae		Molecule	Fold library	Confidence	Coverage (%)	Identity (%)
PsAD14_04048*	PsAD14_04047	Chain: A: PDB Molecule: putative cell wall hydrolase tn916-like,ctn1-orf17/Chain: A: PDB Molecule: lytic transglycosylase;	http://www.pdb.org/pdb/explore/explore.do?structureId=4hpe/ http://www.rcsb.org/pdb/explore/explore.do?structureId=3bkh	98.9/98.7	63/20	21/22	9.69 / 23460.88	0.941737	No
PsW64_05019	PsW64_05018	Chain: A: PDB Molecule:lytic transglycosylase	http://www.pdb.org/pdb/explore/explore.do?structureId=3bkh	99	27	16	9.12 / 23354.53	0.610132	No
PsW64_05204*	PsW64_05203	Chain: A: PDB Molecule:putative cell wall hydrolase tn916-like,ctn1-orf17;Chain: A: PDB Molecule:lytic transglycosylase	http://www.pdb.org/pdb/explore/explore.do?structureId=4hpe; http://www.pdb.org/pdb/explore/explore.do?structureId=3bkh	98.8/98.7	63/20	21/22	9.69 / 23460.88	0.468125	No
PsAD13_03692	PsAD13_03691	Chain: A: PDB Molecule: lytic transglycosylase	http://www.pdb.org/pdb/explore/explore.do?structureId=3bkh	99.1	27	16	9.27 / 23469.53	0.707049	No
PsAD14_03867	PsAD14_03866	Chain: A: PDB Molecule: lytic transglycosylase	http://www.pdb.org/pdb/explore/explore.do?structureId=3bkh	99.2	27	16	9.27 / 23439.50	0.916227	No
PsAD26_03614*	PsAD26_03613	Chain: A: PDB Molecule: putative cell wall hydrolase tn916-like,ctn1-orf17; Chain: A: PDB Molecule: lytic transglycosylase;	http://www.pdb.org/pdb/explore/explore.do?structureId=4hpe; http://www.rcsb.org/pdb/explore/explore.do?structureId=3bkh	98.9/98.8	63/27	18/16	8.53 / 23402.48	0.933935	No
PsAD37_04282	PsAD37_04283	Chain: A: PDB Molecule: putative cell wall hydrolase tn916-like,ctn1-orf17	http://www.pdb.org/pdb/explore/explore.do?structureId=4hpe	98.7	64	20	9.27 / 23420.50	0.796711	No
PsAD46_03925	PsAD46_03924	Chain: A: PDB Molecule: putative cell wall hydrolase tn916-like,ctn1-orf17	http://www.pdb.org/pdb/explore/explore.do?structureId=4hpe	98.9	63	18	9.39 / 23422.66	0.886403	No
PsAD46_04043	PsAD46_04042	Chain: A: PDB Molecule: lytic transglycosylase	http://www.pdb.org/pdb/explore/explore.do?structureId=3bkh	99	28/57	16/17	8.91 / 23400.47	0.934806	No
PsAD5_00533*	PsAD5_00534	Chain: A: PDB Molecule:putative cell wall hydrolase tn916-like,ctn1-orf17; Chain: A: PDB Molecule:lytic transglycosylase	http://www.rcsb.org/pdb/explore/explore.do?structureId=4hpe; http://www.rcsb.org/pdb/explore/explore.do?structureId=3bkh	99.1/98.9	27	16	9.10 / 23462.54	0.788774	No
PsW74_01154*	PsW74_01153	Chain: A: PDB Molecule:putative cell wall hydrolase tn916-like,ctn1-orf17;Chain: A: PDB Molecule:lytic transglycosylase	http://www.pdb.org/pdb/explore/explore.do?structureId=4hpe; http://www.pdb.org/pdb/explore/explore.do?structureId=3bkh	98.9/98.7	63/20	21/22	9.69 / 23460.88	0.468125	No
PsW74_02907	PsW74_02906	Chain: A: PDB Molecule:lytic transglycosylase	http://www.pdb.org/pdb/explore/explore.do?structureId=3bkh	99.2	27	16	9.27 / 23439.50	0.647665	No
PsWM33_02955*	PsWM33_02956	Chain: A: PDB Molecule:putative cell wall hydrolase tn916-like,ctn1-orf17;Chain: A: PDB Molecule:lytic transglycosylase	http://www.pdb.org/pdb/explore/explore.do?structureId=4hpe; http://www.pdb.org/pdb/explore/explore.do?structureId=3bkh	98.8/98.7	63/25	18/16	9.39 / 23532.72	0.641745	No
Tai(4)
-	FO-BEG1_p_00216	Chain: D: PDB Molecule:rap2a sma2265;	http://www.rcsb.org/pdb/explore/explore.do?structureId=3zib	97.3	69	28	4.98 / 15770.11	0.224411	Yes
-	JE062_01213	Chain: D: PDB Molecule:rap2a sma2265;	http://www.rcsb.org/pdb/explore/explore.do?structureId=3zib	97.3	69	28	4.98 / 15782.12	0.303652	Yes
Tde										Pfam domain
JE062_01464	JE062_01465	Chain: D: PDB Molecule: uncharacterized 10.2 kda protein in segc-gp6 intergenic	http://www.pdb.org/pdb/explore/explore.do?structureId=4ku0	97.9	17	21	7.61 / 48134.82	0.94846	No	PF13665; PF15604
Tle(1-4)										GxSxG motif
PsW64_03352	PsW64_03351	Chain: B: PDB Molecule: uncharacterized protein	http://www.pdb.org/pdb/explore/explore.do?structureId=4o5p	100	81	30	5.88 / 54978.45	0.490832	No	150-154; 7.73E-005	GFSRG
PsW64_03859	-	Chain: B: PDB Molecule: uncharacterized protein	http://www.pdb.org/pdb/explore/explore.do?structureId=4o5p	100	72	24	8.90 / 41510.30	0.045736	No	92-96; 7.73E-005	GFSRG
PsW74_03247	-	Chain: B: PDB Molecule: uncharacterized protein	http://www.pdb.org/pdb/explore/explore.do?structureId=4o5p	100	72	25	9.12 / 41565.37	0.061609	No	92-96; 7.73E-005	GFSRG
PsWM33_01421	PsWM33_01420	Chain: B: PDB Molecule: uncharacterized protein	http://www.pdb.org/pdb/explore/explore.do?structureId=4o5p	100	81	31	5.96 / 54922.45	0.482666	No	150-154; 7.73E-005	GFSRG
PsWM33_01490	PsWM33_01491	Chain: B: PDB Molecule: uncharacterized protein	http://www.pdb.org/pdb/explore/explore.do?structureId=4o5p	100	89	27	5.58 / 57490.35	0.084594	No	144-148; 7.73E-005	GFSRG
PsWM33_01675	-	Chain: B: PDB Molecule: uncharacterized protein	http://www.pdb.org/pdb/explore/explore.do?structureId=4o5p	100	72	24	8.90 / 41510.30	0.044869	No	92-96; 7.73E-005	GFSRG
JE062_01530	-	Chain: B: PDB Molecule: uncharacterized protein	http://www.pdb.org/pdb/explore/explore.do?structureId=4o5p	100	72	24	8.94 / 41627.26	0.148779	No	92-96; 7.73E-005	GFSRG
FO-BEG1_01932	-	Chain: B: PDB Molecule: uncharacterized protein	http://www.pdb.org/pdb/explore/explore.do?structureId=4o5p	100	73	23	8.98 / 41681.46	0.092501	No	92-96; 7.73E-005	GFSRG
PsAD5_03644	-	Chain: B: PDB Molecule: uncharacterized protein	http://www.pdb.org/pdb/explore/explore.do?structureId=4o5p	100	72	24	9.13 / 41677.54	0.11529	No	92-96; 7.73E-005	GFSRG
PsAD46_01976	-	Chain: B: PDB Molecule: uncharacterized protein	http://www.pdb.org/pdb/explore/explore.do?structureId=4o5p	100	72	26	9.13 / 41635.46	0.124903	No	92-96; 7.73E-005	GFSRG
PsAD37_04174	-	Chain: B: PDB Molecule: uncharacterized protein	http://www.pdb.org/pdb/explore/explore.do?structureId=4o5p	100	70	30	5.56 / 33385.46	0.398076	No	-	-
PsAD37_04175	-	Chain: B: PDB Molecule: uncharacterized protein	http://www.pdb.org/pdb/explore/explore.do?structureId=4o5p	99.9	80	25	4.90 / 18858.17	0.418602	No	-	-
PsAD37_01770	-	Chain: B: PDB Molecule: uncharacterized protein	http://www.pdb.org/pdb/explore/explore.do?structureId=4o5p	100	74	23	9.12 / 41614.44	0.097649	No	-	-
PsAD26_03391	PsAD26_03392	Chain: B: PDB Molecule: uncharacterized protein	http://www.pdb.org/pdb/explore/explore.do?structureId=4o5p	100	85	29	6.27 / 55377.26	0.272896	No	149-153; 7.73E-005	GFSRG
PsAD26_01899	-	Chain: B: PDB Molecule: uncharacterized protein	http://www.pdb.org/pdb/explore/explore.do?structureId=4o5p	100	72	24	9.12 / 41663.56	0.091028	No	92-96; 7.73E-005	GFSRG
PsAD26_01120	PsAD26_01119	Chain: B: PDB Molecule: uncharacterized protein	http://www.pdb.org/pdb/explore/explore.do?structureId=4o5p	100	92	24	5.30 / 56864.40	0.496488	No	147-151; 7.73E-005	GFSRG
PsAD26_00859	PsAD26_00858	Chain: B: PDB Molecule: uncharacterized protein	http://www.pdb.org/pdb/explore/explore.do?structureId=4o5p	100	92	26	5.81 / 54835.35	0.756423	No	150-154; 7.73E-005	GFSRG
PsAD14_02212	-	Chain: B: PDB Molecule: uncharacterized protein	http://www.pdb.org/pdb/explore/explore.do?structureId=4o5p	100	72	25	9.12 / 41565.37	0.100553	No	92-96; 7.73E-005	GFSRG
PsAD13_02072	-	Chain: B: PDB Molecule: uncharacterized protein	http://www.pdb.org/pdb/explore/explore.do?structureId=4o5p	100	74	23	9.16 / 41659.58	0.096839	No	92-96; 7.73E-005	GFSRG
PsAD13_01442	PsAD13_01441	Chain: B: PDB Molecule: uncharacterized protein	http://www.pdb.org/pdb/explore/explore.do?structureId=4o5p	100	85	30	5.37 / 54682.75	0.729375	No	147-151; 7.73E-005	GFSRG
Phyre2 and Signal peptide predictions, and calculation of Pi/Mw and SecretomP values were performed for all effector proteins, and for the Tai(4) immunity proteins
* For some of the Tae-like effector proteins two distinct regions of each protein were modelled by two different templates during the Phyre2 scan. Both results are reported in the table.
