# Supplementary material for: Comparative Genomic Analysis Reveals a Diverse Repertoire of Genes Involved in Prokaryote-Eukaryote Interactions within the Pseudovibrio Genus
Source: Front Microbiol. 2016 Mar 30;7:387. doi: 10.3389/fmicb.2016.00387 (PMC4811931; doi:10.3389/fmicb.2016.00387)
Supplement: Table S6 — List of potential toxin-like proteins encoded in the 12 Pseudovibrio genomes. Proteins were grouped according with their sequence similarity, and domain/repeat architecture. [file Table6.XLSX]

## Sheet: Sheet2
Locus Tag	InterPro prediction
	Domain	Repeat
Group 1
PsAD13_02323 *	Serralysin-like metalloprotease, C-terminal (IPR011049); Cadherin-like (IPR015919); Endonuclease/exonuclease/phosphatase (IPR005135)	Haemolysin-type calcium-binding repeat (IPR001343); VCBS repeat (IPR010221)
PsAD14_02459
PsAD26_02155
PsAD37_04183
PsAD46_02221
PsAD5_03398
FO-BEG1_02207
JE062_01790
PsW64_04103
PsW74_03494
PsWM33_05353
PsAD2_04558
Group 2
PsAD13_01248 *	Metallopeptidase, catalytic domain (IPR024079); Serralysin-like metalloprotease, C-terminal (IPR011049); Peptidase, C-terminal, archaeal/bacterial (IPR007280)	Haemolysin-type calcium-binding repeat (IPR001343)
PsAD14_01091
PsAD26_03117
PsAD37_04217
PsAD46_02657
PsAD5_04006
FO-BEG1_01170
JE062_03370
PsW64_05489
PsW74_02070
PsWM33_05375
PsAD2_03105
Group 3
PsWM33_01129 *	Serralysin-like metalloprotease, C-terminal (IPR011049)	Haemolysin-type calcium-binding repeat (IPR001343); FG-GAP repeat (IPR013517)
Group 4
PsAD2_00722
PsAD13_04432
PsAD14_04872
PsAD26_04804
PsAD37_04752
PsAD46_04769
PsAD5_04725
FO-BEG1_04191 *	Alpha/Beta hydrolase fold (IPR029058); Serralysin-like metalloprotease, C-terminal (IPR011049)	Haemolysin-type calcium-binding repeat (IPR001343)
JE062_04158
PsW64_01888
PsW74_04465
PsWM33_04186
Group 5
PsAD13_02327
PsAD14_02462
PsAD26_02159
PsAD37_02160
PsAD46_02225
PsAD5_03394
FO-BEG1_02211
JE062_01793
PsW64_00769
PsW74_02080
PsWM33_04990
PsAD2_01655 *	Peptidase, C-terminal, archaeal/bacterial (IPR007280); Metallopeptidase, catalytic domain (IPR024079); Peptidase, metallopeptidase (IPR006026); Serralysin-like metalloprotease, C-terminal (IPR011049)	Haemolysin-type calcium-binding repeat (IPR001343)
PsAD13_00861 *	Peptidase, C-terminal, archaeal/bacterial (IPR007280); Metallopeptidase, catalytic domain (IPR024079); Peptidase, metallopeptidase (IPR006026); Serralysin-like metalloprotease, C-terminal (IPR011049)	Haemolysin-type calcium-binding repeat (IPR001343)
PsAD14_00827
PsAD26_00836
PsAD37_00799
PsAD46_00824
PsAD5_05118
FO-BEG1_00865
JE062_00589
PsW64_03563
PsW74_02701
PsWM33_02094
PsAD13_05178
PsAD26_04705
PsAD46_00870
PsAD14_04857 *	Peptidase, C-terminal, archaeal/bacterial (IPR007280); Peptidase, metallopeptidase (IPR006026); Serralysin-like metalloprotease, C-terminal (IPR011049); Metallopeptidase, catalytic domain (IPR024079)	Haemolysin-type calcium-binding repeat (IPR001343)
PsW74_04478
PsW64_02204
Group 6
PsAD13_01960 *	Peptidase, C-terminal, archaeal/bacterial (IPR007280); Metallopeptidase, catalytic domain (IPR024079); Peptidase, metallopeptidase (IPR006026); Serralysin-like metalloprotease, C-terminal (IPR011049)	Filamin/ABP280 repeat-like (IPR017868); Haemolysin-type calcium-binding repeat (IPR001343)
PsAD14_03594
PsAD5_01211
PsW64_03661
PsW74_03187
PsAD46_01202 *	Peptidase, C-terminal, archaeal/bacterial (IPR007280); Metallopeptidase, catalytic domain (IPR024079); Peptidase, metallopeptidase (IPR006026); Serralysin-like metalloprotease, C-terminal (IPR011049)	Filamin/ABP280 repeat-like (IPR017868); Haemolysin-type calcium-binding repeat (IPR001343)
Group 7
FO-BEG1_03697 *	T1SS-143 repeat-containing domain (IPR019959); Galactose-binding domain-like (IPR008979); Cadherin (IPR002126); Serralysin-like metalloprotease, C-terminal (IPR011049)	-
JE062_03011 *	T1SS-143 repeat-containing domain (IPR019959); Galactose-binding domain-like (IPR008979); Cadherin (IPR002126); Serralysin-like metalloprotease, C-terminal (IPR011049)	-
PsAD5_00024 *	T1SS-143 repeat-containing domain (IPR019959); Galactose-binding domain-like (IPR008979); Cadherin (IPR002126); Serralysin-like metalloprotease, C-terminal (IPR011049)	-
Group 8
PsAD13_05524
PsAD14_02149
PsAD26_02302
PsAD37_02905
PsAD46_02608
PsAD5_04266
FO-BEG1_p_00204
JE062_01202
PsW64_01265
PsW74_00395
PsWM33_00278
PsAD2_02803 *	Fido domain (IPR003812)
PsAD37_05523 *	Fido domain (IPR003812)
PsW64_03685
PsWM33_01441
PsWM33_00521 *	Fido domain (IPR003812)
Group 9
PsAD13_03511 *	Nuclease of the HNH/ENDO VII superfamily with conserved WHH (PF14414)
PsAD26_03315
PsAD2_03702
PsAD37_04293
PsAD46_00893
PsAD5_02861
PsW64_03647
PsWM33_04159
PsAD14_03674 *	Nuclease of the HNH/ENDO VII superfamily with conserved WHH (PF14414)
PsW74_04093
PsWM33_02681
FO-BEG1_p_00115 *	Nuclease of the HNH/ENDO VII superfamily with conserved WHH (PF14414)
PsAD2_03709 *	Nuclease of the HNH/ENDO VII superfamily with conserved WHH (PF14414)
PsAD2_01544 *	Nuclease of the HNH/ENDO VII superfamily with conserved WHH (PF14414)
Group 10
PsAD13_02432 *	Ricin B lectin domain (IPR000772)
PsAD14_01819
PsAD26_05365
PsAD37_01806
PsAD46_01362
PsAD5_02327
PsW64_01549
PsW74_03782
PsWM33_00718
PsAD2_04337 *	Ricin B lectin domain (IPR000772)
Group 11
PsAD13_02839 *	Metallopeptidase, catalytic domain (IPR024079); Serralysin-like metalloprotease, C-terminal (IPR011049)
PsAD14_02995
PsAD26_03798
PsAD2_03722
PsAD37_03863
PsAD46_02998
PsAD5_01812
PsW64_04132
PsW74_01707
PsWM33_01950
Group 12
FO-BEG1_03881 *	Metallopeptidase, catalytic domain (IPR024079); Serralysin-like metalloprotease, C-terminal (IPR011049)	Haemolysin-type calcium-binding repeat (IPR001343)
PsAD46_04909 *	Metallopeptidase, catalytic domain (IPR024079); Serralysin-like metalloprotease, C-terminal (IPR011049)	Haemolysin-type calcium-binding repeat (IPR001343)
Group 13
PsAD46_04857 *	PIN domain-like (IPR029060)
PsW64_01799
JE062_04067
PsAD14_04646 *	PIN domain-like (IPR029060)
PsW74_05726
Group 14
PsAD37_04717 *	Family: YwqJ-like deaminase (IPR025968)
PsWM33_01402 *	Family: YwqJ-like deaminase (IPR025968)
Group 15
PsWM33_05425 *	Serralysin-like metalloprotease, C-terminal (IPR011049)	Haemolysin-type calcium-binding repeat (IPR001343);
PsWM33_04298 *	Serralysin-like metalloprotease, C-terminal (IPR011049)	Haemolysin-type calcium-binding repeat (IPR001343);
PsW64_05200 *	Serralysin-like metalloprotease, C-terminal (IPR011049)	Haemolysin-type calcium-binding repeat (IPR001343);
PsWM33_04854 *	Serralysin-like metalloprotease, C-terminal (IPR011049)	Haemolysin-type calcium-binding repeat (IPR001343);
PsAD26_04697 *	Serralysin-like metalloprotease, C-terminal (IPR011049)	Haemolysin-type calcium-binding repeat (IPR001343);
PsWM33_00901 *	Serralysin-like metalloprotease, C-terminal (IPR011049)	Haemolysin-type calcium-binding repeat (IPR001343);
PsAD14_03590 *	Serralysin-like metalloprotease, C-terminal (IPR011049)	Haemolysin-type calcium-binding repeat (IPR001343)
PsW74_03183
PsAD13_01611 *	Serralysin-like metalloprotease, C-terminal (IPR011049)	Haemolysin-type calcium-binding repeat (IPR001343)
PsAD37_01314
PsW64_00339
PsWM33_01360
PsAD14_01450 *	Serralysin-like metalloprotease, C-terminal (IPR011049)	Haemolysin-type calcium-binding repeat (IPR001343)
PsW74_04918
PsAD26_01432
JE062_02409
PsAD14_02766 *	Serralysin-like metalloprotease, C-terminal (IPR011049)	Haemolysin-type calcium-binding repeat (IPR001343)
PsW74_04280
PsWM33_04853
PsAD26_04166
PsAD37_01946
PsWM33_00524
FO-BEG1_03053 *	Serralysin-like metalloprotease, C-terminal (IPR011049);	Haemolysin-type calcium-binding repeat (IPR001343)
PsAD26_04653 *	Serralysin-like metalloprotease, C-terminal (IPR011049);	Haemolysin-type calcium-binding repeat (IPR001343)
PsAD37_04180
JE062_03579
PsAD5_02923 *	Serralysin-like metalloprotease, C-terminal (IPR011049)	Haemolysin-type calcium-binding repeat (IPR001343)
PsAD5_02900 *	Serralysin-like metalloprotease, C-terminal (IPR011049)	Haemolysin-type calcium-binding repeat (IPR001343)
PsAD2_03983 *	Serralysin-like metalloprotease, C-terminal (IPR011049)	Haemolysin-type calcium-binding repeat (IPR001343)
PsAD26_04606 *	Serralysin-like metalloprotease, C-terminal (IPR011049)	Haemolysin-type calcium-binding repeat (IPR001343)
JE062_00949 *	Serralysin-like metalloprotease, C-terminal (IPR011049)	Haemolysin-type calcium-binding repeat (IPR001343)
PsWM33_04986 *	Serralysin-like metalloprotease, C-terminal (IPR011049)	Haemolysin-type calcium-binding repeat (IPR001343)
PsAD2_02604 *	Serralysin-like metalloprotease, C-terminal (IPR011049)	Haemolysin-type calcium-binding repeat (IPR001343)
PsAD46_03492 *	Serralysin-like metalloprotease, C-terminal (IPR011049)	Haemolysin-type calcium-binding repeat (IPR001343)
PsAD37_01313 *	Serralysin-like metalloprotease, C-terminal (IPR011049)	Haemolysin-type calcium-binding repeat (IPR001343)
PsW64_02570 *	Serralysin-like metalloprotease, C-terminal (IPR011049)	Haemolysin-type calcium-binding repeat (IPR001343)
FO-BEG1_00576 *	Serralysin-like metalloprotease, C-terminal (IPR011049)	Haemolysin-type calcium-binding repeat (IPR001343)
Group 16
PsAD13_05466 *	Cadherin-like (IPR015919); Serralysin-like metalloprotease, C-terminal (IPR011049)	Type I secretion C-terminal target domain, VC_A0849 subclass (IPR019960)
PsAD14_02100
PsAD37_02008
PsAD46_02318
PsAD5_04217
PsW64_01155
PsW74_00445
PsWM33_01643
PsAD26_02351
Group 17
PsWM33_04086 *	Serralysin-like metalloprotease, C-terminal (IPR011049)
PsAD13_03561 *	Serralysin-like metalloprotease, C-terminal (IPR011049)
PsAD46_03805
PsAD5_02765
PsW64_04896
PsAD37_03658
PsAD2_00337 *	Serralysin-like metalloprotease, C-terminal (IPR011049)
Group 18
PsAD13_05572 *	Serralysin-like metalloprotease, C-terminal (IPR011049); Galactose-binding domain-like (IPR008979)	Haemolysin-type calcium-binding repeat (IPR001343)
PsAD14_01253
PsAD46_03496
PsAD5_02905
PsW64_01795
PsW74_02151
JE062_03390 *	Serralysin-like metalloprotease, C-terminal (IPR011049); Galactose-binding domain-like (IPR008979)	Haemolysin-type calcium-binding repeat (IPR001343)
Group 19
PsAD14_03703 *	PKD/Chitinase domain (IPR022409); Serralysin-like metalloprotease, C-terminal (IPR011049)	Haemolysin-type calcium-binding repeat (IPR001343)
FO-BEG1_03359
JE062_03351
PsAD14_03703 *	PKD/Chitinase domain (IPR022409); Serralysin-like metalloprotease, C-terminal (IPR011049)	Haemolysin-type calcium-binding repeat (IPR001343)
FO-BEG1_03359
JE062_03351
PsW74_02741 *	PKD/Chitinase domain (IPR022409); Serralysin-like metalloprotease, C-terminal (IPR011049)	Haemolysin-type calcium-binding repeat (IPR001343)
PsWM33_00412
Group 20
PsAD26_03491 *	PKD/Chitinase domain (IPR022409); Serralysin-like metalloprotease, C-terminal (IPR011049)
Group 21
PsAD13_01612
PsAD14_01451 *	Serralysin-like metalloprotease, C-terminal (IPR011049); Haemolysin-type calcium binding-related (IPR010566)	Haemolysin-type calcium-binding repeat (IPR001343)
PsW74_04917
PsAD46_01563
PsAD5_04476 *	Serralysin-like metalloprotease, C-terminal (IPR011049); Haemolysin-type calcium binding-related (IPR010566)	Haemolysin-type calcium-binding repeat (IPR001343)
FO-BEG1_01465
PsAD46_01562
PsAD5_04475
FO-BEG1_01464 *	Serralysin-like metalloprotease, C-terminal (IPR011049); Haemolysin-type calcium binding-related (IPR010566)	Haemolysin-type calcium-binding repeat (IPR001343)
PsAD26_01433 *	Serralysin-like metalloprotease, C-terminal (IPR011049); Haemolysin-type calcium binding-related (IPR010566)	Haemolysin-type calcium-binding repeat (IPR001343)
PsAD37_01315 *	Serralysin-like metalloprotease, C-terminal (IPR011049); Haemolysin-type calcium binding-related (IPR010566)	Haemolysin-type calcium-binding repeat (IPR001343)
PsWM33_03507 *	Serralysin-like metalloprotease, C-terminal (IPR011049); Haemolysin-type calcium binding-related (IPR010566)	Haemolysin-type calcium-binding repeat (IPR001343)
PsWM33_01361 *	Serralysin-like metalloprotease, C-terminal (IPR011049); Haemolysin-type calcium binding-related (IPR010566)	Haemolysin-type calcium-binding repeat (IPR001343)
JE062_02408 *	Serralysin-like metalloprotease, C-terminal (IPR011049); Haemolysin-type calcium binding-related (IPR010566)	Haemolysin-type calcium-binding repeat (IPR001343)
PsAD37_03704 *	Serralysin-like metalloprotease, C-terminal (IPR011049); Haemolysin-type calcium binding-related (IPR010566)	Haemolysin-type calcium-binding repeat (IPR001343)
PsW64_00338 *	Serralysin-like metalloprotease, C-terminal (IPR011049); Haemolysin-type calcium binding-related (IPR010566)	Haemolysin-type calcium-binding repeat (IPR001343)
PsWM33_01987 *	Serralysin-like metalloprotease, C-terminal (IPR011049); Haemolysin-type calcium binding-related (IPR010566)	Haemolysin-type calcium-binding repeat (IPR001343)
PsAD37_02435 *	Serralysin-like metalloprotease, C-terminal (IPR011049); Haemolysin-type calcium binding-related (IPR010566)	Haemolysin-type calcium-binding repeat (IPR001343)
PsW64_03363 *	Serralysin-like metalloprotease, C-terminal (IPR011049); Haemolysin-type calcium binding-related (IPR010566)	Haemolysin-type calcium-binding repeat (IPR001343)
PsWM33_01362 *	Serralysin-like metalloprotease, C-terminal (IPR011049); Haemolysin-type calcium binding-related (IPR010566)	Haemolysin-type calcium-binding repeat (IPR001343)
PsAD37_00624 *	Serralysin-like metalloprotease, C-terminal (IPR011049); Haemolysin-type calcium binding-related (IPR010566)	Haemolysin-type calcium-binding repeat (IPR001343)
FO-BEG1_02536 *	Serralysin-like metalloprotease, C-terminal (IPR011049); Haemolysin-type calcium binding-related (IPR010566)	Haemolysin-type calcium-binding repeat (IPR001343)
Group 22
PsWM33_03506 *	Serralysin-like metalloprotease, C-terminal (IPR011049); Haemolysin-type calcium binding-related (IPR010566)
Group 23
PsAD14_03627 *	Putative toxin 61 (IPR028238)
PsW64_02201
PsW74_04625
Group 24
PsAD14_04638 *	Serralysin-like metalloprotease, C-terminal (IPR011049)	Integrin alpha beta-propellor (IPR013519); FG-GAP repeat (IPR013517); VCBS repeat (IPR010221); Haemolysin-type calcium-binding repeat (IPR001343)
PsW64_01560
PsW74_05435
PsAD46_04758 *	Serralysin-like metalloprotease, C-terminal (IPR011049)	VCBS repeat (IPR010221); FG-GAP repeat (IPR013517); Integrin alpha beta-propellor (IPR013519); Haemolysin-type calcium-binding repeat (IPR001343)
PsAD5_03323
PsAD13_03478 *	Serralysin-like metalloprotease, C-terminal (IPR011049)	Integrin alpha beta-propellor (IPR013519); FG-GAP repeat (IPR013517); VCBS repeat (IPR010221); Haemolysin-type calcium-binding repeat (IPR001343)
PsAD37_03446
Group 25
PsAD37_03283 *	Serralysin-like metalloprotease, C-terminal (IPR011049);	VCBS repeat (IPR010221); Haemolysin-type calcium-binding repeat (IPR001343)
PsWM33_02960
PsAD37_02437 *	Serralysin-like metalloprotease, C-terminal (IPR011049)	VCBS repeat (IPR010221); Haemolysin-type calcium-binding repeat (IPR001343)
Group 26
JE062_03584 *	Viral OB-fold, YgiW (IPR005220)
Group 27
PsWM33_04985 *		VCBS repeat (IPR010221)
PsW74_04341 *		VCBS repeat (IPR010221)
Group 28
PsAD26_03321
PsAD37_04301 *	Nuclease of the HNH/ENDO VII superfamily with conserved WHH (PF14414); Coiled coil
PsW64_03641
Group 29
FO-BEG1_p_00261
JE062_01351 *	Cadherin-like (IPR015919); Serralysin-like metalloprotease, C-terminal (IPR011049)
PsAD2_02566 *	Cadherin-like (IPR015919); Serralysin-like metalloprotease, C-terminal (IPR011049)
Group 30
PsAD37_02045 *	Hedgehog/Intein (Hint) domain (IPR028992); Serralysin-like metalloprotease, C-terminal (IPR011049)	Haemolysin-type calcium-binding repeat (IPR001343)
PsWM33_03156
PsW74_04481 *	Hedgehog/Intein (Hint) domain (IPR028992); Serralysin-like metalloprotease, C-terminal (IPR011049)	Haemolysin-type calcium-binding repeat (IPR001343)
PsWM33_03505 *	Hedgehog/Intein (Hint) domain (IPR028992); Serralysin-like metalloprotease, C-terminal (IPR011049)	Haemolysin-type calcium-binding repeat (IPR001343)
Group 31
PsAD37_03351 *	RTX N-terminal (IPR018504); Serralysin-like metalloprotease, C-terminal (IPR011049)	Haemolysin-type calcium-binding repeat (IPR001343)
PsWM33_04178
Group 32
PsAD14_05567
PsW64_04109 *	Hedgehog/Intein (Hint) domain (IPR028992); Serralysin-like metalloprotease, C-terminal (IPR011049); Haemolysin-type calcium binding-related (IPR010566)	Haemolysin-type calcium-binding repeat (IPR001343)
Group 33
PsAD37_03498 *	Cadherin (IPR002126); Serralysin-like metalloprotease, C-terminal (IPR011049)	VCBS repeat (IPR010221); Haemolysin-type calcium-binding repeat (IPR001343); Putative flagellar system-associated repeat (IPR028059)
PsW64_02344
Group 34
PsAD13_03875		VCBS repeat (IPR010221); Integrin alpha beta-propellor (IPR013519); FG-GAP repeat (IPR013517)
PsAD14_04046 *
Group 35
PsAD46_04253 *	Galactose-binding domain-like (IPR008979); Cadherin (IPR002126)
PsW64_04888 *	Galactose-binding domain-like (IPR008979); Cadherin (IPR002126)
PsW74_04862 *	Galactose-binding domain-like (IPR008979); Cadherin (IPR002126)
Group 36
PsAD13_03973 *	Galactose-binding domain-like (IPR008979); Cadherin (IPR002126); Serralysin-like metalloprotease, C-terminal (IPR011049)
Group 37
PsAD5_02351 *	Hint domain N-terminal (IPR003587); Hedgehog/Intein (Hint) domain (IPR028992); Domain of unknown function DUF4214 (IPR025282); Serralysin-like metalloprotease, C-terminal (IPR011049)	Haemolysin-type calcium-binding repeat (IPR001343)
FO-BEG1_p_00136 *	Hint domain N-terminal (IPR003587); Hedgehog/Intein (Hint) domain (IPR028992); Domain of unknown function DUF4214 (IPR025282); Serralysin-like metalloprotease, C-terminal (IPR011049)	Haemolysin-type calcium-binding repeat (IPR001343)
Group 38
PsAD14_04169 *	T1SS-143 repeat-containing domain (IPR019959); Galactose-binding domain-like (IPR008979); Cadherin (IPR002126)
Group 39
FO-BEG1_04328 *	Peptidase, metallopeptidase (IPR006026); Metallopeptidase, catalytic domain (IPR024079); Serralysin-like metalloprotease, C-terminal (IPR011049)	Haemolysin-type calcium-binding repeat (IPR001343)
JE062_04415 *	Metallopeptidase, catalytic domain (IPR024079); Peptidase, metallopeptidase (IPR006026); Serralysin-like metalloprotease, C-terminal (IPR011049)	Haemolysin-type calcium-binding repeat (IPR001343)
JE062_00173 *	Metallopeptidase, catalytic domain (IPR024079); Peptidase, metallopeptidase (IPR006026); Serralysin-like metalloprotease, C-terminal (IPR011049)	Haemolysin-type calcium-binding repeat (IPR001343)
PsW64_00495 *	Peptidase, metallopeptidase (IPR006026); Metallopeptidase, catalytic domain (IPR024079); Serralysin-like metalloprotease, C-terminal (IPR011049)	Haemolysin-type calcium-binding repeat (IPR001343)
PsAD14_01946 *	Metallopeptidase, catalytic domain (IPR024079); Peptidase, metallopeptidase (IPR006026); Serralysin-like metalloprotease, C-terminal (IPR011049)	Haemolysin-type calcium-binding repeat (IPR001343)
PsW74_00279
Group 40
PsW64_05202		VCBS repeat (IPR010221); FG-GAP repeat (IPR013517);
PsWM33_01128 *
Group 41
PsAD37_02454 *	Serralysin-like metalloprotease, C-terminal (IPR011049); Peptidase S8/S53 domain (IPR000209); Cadherin-like (IPR015919); Galactose-binding domain-like (IPR008979); Proprotein convertase, P (IPR002884); Immunoglobulin-like fold (IPR013783)	Haemolysin-type calcium-binding repeat (IPR001343)
Group 42
PsAD13_04079 *		VCBS repeat (IPR010221)
PsWM33_02871
Group 43
JE062_03379 *	Hint domain C-terminal (IPR003586); Hedgehog/Intein (Hint) domain (IPR028992); Serralysin-like metalloprotease, C-terminal (IPR011049)	Haemolysin-type calcium-binding repeat (IPR001343)
Group 44
PsAD13_02415 *	Hint domain N-terminal (IPR003587); Hedgehog/Intein (Hint) domain (IPR028992); Haemolysin-type calcium binding-related (IPR010566); Serralysin-like metalloprotease, C-terminal (IPR011049)	Haemolysin-type calcium-binding repeat (IPR001343)
Group 45
PsAD26_02562 *	EF-hand domain pair (IPR011992); Serralysin-like metalloprotease, C-terminal (IPR011049); Haemolysin-type calcium binding-related (IPR010566)	Haemolysin-type calcium-binding repeat (IPR001343)
Group 46
PsAD37_02953 *	EF-hand domain pair (IPR011992); Serralysin-like metalloprotease, C-terminal (IPR011049); EF-hand domain (IPR002048)	Haemolysin-type calcium-binding repeat (IPR001343)
Group 47
JE062_03533 *	Six-bladed beta-propeller, TolB-like (IPR011042); Serralysin-like metalloprotease, C-terminal (IPR011049)	VCBS repeat (IPR010221); FG-GAP repeat (IPR013517)
Group 48
PsAD2_03412 *	Cadherin (IPR002126); Serralysin-like metalloprotease, C-terminal (IPR011049)	VCBS repeat (IPR010221); Putative flagellar system-associated repeat (IPR028059)
PsWM33_04299 *	Cadherin (IPR002126); Serralysin-like metalloprotease, C-terminal (IPR011049)	VCBS repeat (IPR010221); Putative flagellar system-associated repeat (IPR028059)
Group 49
PsAD2_03266 *	Cadherin-like (IPR015919)	VCBS repeat (IPR010221)
Group 50
PsW64_04671 *	T1SS-143 repeat-containing domain (IPR019959)
PsW74_04144 *	T1SS-143 repeat-containing domain (IPR019959)
Group 51
PsAD13_02625 *	Serralysin-like metalloprotease, C-terminal (IPR011049)	VCBS repeat (IPR010221); FG-GAP repeat (IPR01351 Haemolysin-type calcium-binding repeat (IPR001343)7)
PsAD2_01060 *	Serralysin-like metalloprotease, C-terminal (IPR011049)	VCBS repeat (IPR010221); FG-GAP repeat (IPR013517); Haemolysin-type calcium-binding repeat (IPR001343)
Group 52
PsWM33_04852 *	Cadherin (IPR002126); Serralysin-like metalloprotease, C-terminal (IPR011049)	VCBS repeat (IPR010221); Haemolysin-type calcium-binding repeat (IPR001343)
Group 53
PsAD26_02524 *	Domain of unknown function DUF637, haemagglutinin putative (IPR006915)
Group 54
PsW64_02567 *	Cadherin (IPR002126); Serralysin-like metalloprotease, C-terminal (IPR011049)	VCBS repeat (IPR010221); FG-GAP repeat (IPR013517); Integrin alpha beta-propellor (IPR013519)
PsAD37_04404 *	Cadherin (IPR002126); Serralysin-like metalloprotease, C-terminal (IPR011049)	VCBS repeat (IPR010221); FG-GAP repeat (IPR013517); Integrin alpha beta-propellor (IPR013519)
FO-BEG1_04915 *	Cadherin (IPR002126); Serralysin-like metalloprotease, C-terminal (IPR011049)	VCBS repeat (IPR010221); FG-GAP repeat (IPR013517); Integrin alpha beta-propellor (IPR013519)
Group 55
PsAD2_03212 *	Family: RTX toxin-activating protein C, bacteria (IPR003996)
Group 56
PsW74_01152 *	Serralysin-like metalloprotease, C-terminal (IPR011049)	VCBS repeat (IPR010221); FG-GAP repeat (IPR013517); Integrin alpha beta-propellor (IPR013519)
Group 57
PsAD37_02950 *	-	Haemagluttinin repeat (IPR025157)
Group 58
PsWM33_05405 *	Serralysin-like metalloprotease, C-terminal (IPR011049)	VCBS repeat (IPR010221); FG-GAP repeat (IPR013517);
Group 59
PsAD5_02823 *	Peptidase, C-terminal, archaeal/bacterial (IPR007280); Metallopeptidase, catalytic domain (IPR024079); Peptidase, metallopeptidase (IPR006026); Serralysin-like metalloprotease, C-terminal (IPR011049)
Group 60
PsAD37_04254 *	Hedgehog/Intein (Hint) domain (IPR028992); Bacterial EndoU nuclease (IPR029501
Group 61
PsAD46_03773 *	Serralysin-like metalloprotease, C-terminal (IPR011049)	Integrin alpha beta-propellor (IPR013519); FG-GAP repeat (IPR013517); Haemolysin-type calcium-binding repeat (IPR001343)
Group 62
PsAD37_03430 *		Haemagluttinin repeat (IPR025157)
* Representative protein seqeunces of the h-cd-hit clusters
The gray colour inducates proteins that belong to different h-cd-hit clusters, but share similar domain architectures
