# Supplementary material for: Comparative Genomic Analysis Reveals a Diverse Repertoire of Genes Involved in Prokaryote-Eukaryote Interactions within the Pseudovibrio Genus
Source: Front Microbiol. 2016 Mar 30;7:387. doi: 10.3389/fmicb.2016.00387 (PMC4811931; doi:10.3389/fmicb.2016.00387)
Supplement: Table S7 — Proteins containing Rhs repeats, and SMI1/KNR4 and WHH domains encoded in the 12 Pseudovibrio genomes. [file Table7.XLSX]

## Sheet: Table Rhs_paper
Gene conding for potential toxin containg for Rhs, and for Smi1/Knr4-like proteins
Locus	Annotaiton	Interpro domain	Phyre prediction					Adjacent VgrG	Potentail toxin containing WHH domain
			Molecule	Fold library	Confidence	Coverage (%)	Identity (%)
PsAD13_01955	Putative deoxyribonuclease RhsA	Domain Rhs repeat-associated core (IPR022385); Repeat YD repeat (IPR006530)	Chain: A: PDB Molecule:tcdb2, tccc3;	http://www.rcsb.org/pdb/explore/explore.do?structureId=4o9x	100	79	19
PsAD13_03509	Putative deoxyribonuclease RhsB	Repeat YD repeat (IPR006530); Superfamily: Tricorn protease N-terminal domain superfamily	Chain: A: PDB Molecule:tcdb2, tccc3;	http://www.rcsb.org/pdb/explore/explore.do?structureId=4o9x	100	73	12
PsAD13_03510	SMI1 / KNR4 family protein	Domain SMI1/KNR4-like domain (IPR018958)	N.A.						PsAD13_03511
PsAD13_03514	SMI1 / KNR4 family protein	Domain SMI1/KNR4-like domain (IPR018958)	N.A.
PsAD13_03516	Putative deoxyribonuclease RhsC	coiled coil	Chain: A: PDB Molecule:collagen adhesion protein;	http://www.rcsb.org/pdb/explore/explore.do?structureId=3kpt	96.6	10	20	PsAD13_03518
PsAD14_01249	Putative deoxyribonuclease RhsC	Domain Rhs repeat-associated core (IPR022385); Repeat YD repeat (IPR006530)	Chain: A: PDB Molecule:tcdb2, tccc3;	http://www.rcsb.org/pdb/explore/explore.do?structureId=4o9x	100	59	18	PsAD14_01246
PsAD14_03399	SMI1 / KNR4 family protein	Domain SMI1/KNR4-like domain (IPR018958)	N.A.
PsAD14_03673	SMI1 / KNR4 family protein	Domain SMI1/KNR4-like domain (IPR018958)	N.A.					PsAD14_03678	PsAD14_03674
PsAD14_04641	hypothetical protein	Domain Rhs repeat-associated core (IPR022385); Repeat YD repeat (IPR006530)	Chain: A: PDB Molecule:tcdb2, tccc3;	http://www.rcsb.org/pdb/explore/explore.do?structureId=4o9x	100	80	18
PsAD2_03597	Putative deoxyribonuclease RhsC	coiled coil	Chain: A: PDB Molecule:ser-asp rich fibrinogen/bone sialoprotein-binding protein	http://www.rcsb.org/pdb/explore/explore.do?structureId=4jdz	96.6	14	19	PsAD2_03595
PsAD2_03599	SMI1 / KNR4 family protein	Domain SMI1/KNR4-like domain (IPR018958)	N.A.
PsAD2_03700	Putative deoxyribonuclease RhsB	Repeat YD repeat (IPR006530); Superfamily: Tricorn protease N-terminal domain superfamily	Chain: A: PDB Molecule:tcdb2, tccc3;	http://www.rcsb.org/pdb/explore/explore.do?structureId=4o9x	100	62	15
PsAD2_03701	SMI1 / KNR4 family protein	Domain SMI1/KNR4-like domain (IPR018958)	N.A.						PsAD2_03702
PsAD2_03704	SMI1 / KNR4 family protein	Domain SMI1/KNR4-like domain (IPR018958)	N.A.
PsAD2_03706	SMI1 / KNR4 family protein	Domain SMI1/KNR4-like domain (IPR018958)	N.A.						PsAD2_03709
PsAD2_01543	SMI1 / KNR4 family protein	Domain SMI1/KNR4-like domain (IPR018958)	N.A.						PsAD2_01544
PsAD26_03313	Putative deoxyribonuclease RhsB	Repeat YD repeat (IPR006530); Superfamily: Tricorn protease N-terminal domain superfamily	Chain: A: PDB Molecule:tcdb2, tccc3;	http://www.rcsb.org/pdb/explore/explore.do?structureId=4o9x	100	57	13
PsAD26_03314	SMI1 / KNR4 family protein	Domain SMI1/KNR4-like domain (IPR018958)	N.A.						PsAD26_03315
PsAD26_03318	SMI1 / KNR4 family protein	Domain SMI1/KNR4-like domain (IPR018958)	N.A.
PsAD26_03319	SMI1 / KNR4 family protein	Domain SMI1/KNR4-like domain (IPR018958)	N.A.
PsAD26_03322	Putative deoxyribonuclease RhsC	coiled coil	Chain: A: PDB Molecule:ser-asp rich fibrinogen/bone sialoprotein-binding protein	http://www.rcsb.org/pdb/explore/explore.do?structureId=4jdz	96.5	14	18	PsAD26_03324	PsAD26_03321
PsAD37_02596	SMI1 / KNR4 family protein	Domain SMI1/KNR4-like domain (IPR018958)	N.A.
PsAD37_03436	SMI1 / KNR4 family protein	Domain SMI1/KNR4-like domain (IPR018958)	N.A.
PsAD37_04292	SMI1 / KNR4 family protein	Domain SMI1/KNR4-like domain (IPR018958)	N.A.						PsAD37_04293
PsAD37_04295	SMI1 / KNR4 family protein	Domain SMI1/KNR4-like domain (IPR018958)	N.A.
PsAD37_04297	SMI1 / KNR4 family protein	Domain SMI1/KNR4-like domain (IPR018958)	N.A.						PsAD37_04301
PsAD37_04310	hypothetical protein	Domain SMI1/KNR4-like domain (IPR018958)	N.A.
PsAD37_04291	Putative deoxyribonuclease RhsB	NO DOMAIN	Chain: A: PDB Molecule:tcdb2, tccc3;	http://www.rcsb.org/pdb/explore/explore.do?structureId=4o9x	100	72	15
PsAD37_04302	Putative deoxyribonuclease RhsC	coiled coil	Chain: A: PDB Molecule:ser-asp rich fibrinogen/bone sialoprotein-binding protein	http://www.rcsb.org/pdb/explore/explore.do?structureId=4jdz	96.7	14	19
PsAD46_00851	tRNA nuclease WapA precursor	Domain Rhs repeat-associated core (IPR022385); Repeat YD repeat (IPR006530)	Chain: A: PDB Molecule:tcdb2, tccc3;	http://www.rcsb.org/pdb/explore/explore.do?structureId=4o9x	100	79	17
PsAD46_00891	Putative deoxyribonuclease RhsB	Repeat YD repeat (IPR006530)	Chain: A: PDB Molecule:tcdb2, tccc3;	http://www.rcsb.org/pdb/explore/explore.do?structureId=4o9x	100	64	14
PsAD46_00892	SMI1 / KNR4 family protein	Domain SMI1/KNR4-like domain (IPR018958)	N.A.						PsAD46_00893
PsAD46_00896	SMI1 / KNR4 family protein	Domain SMI1/KNR4-like domain (IPR018958)	N.A.
PsAD46_00898	Putative deoxyribonuclease RhsC	coiled coil	Chain: A: PDB Molecule:ser-asp rich fibrinogen/bone sialoprotein-binding protein	http://www.rcsb.org/pdb/explore/explore.do?structureId=4jdz	96.5	14	19	PsAD46_00900
PsAD5_02856	Putative deoxyribonuclease RhsC	coiled coil	Chain: A: PDB Molecule:ser-asp rich fibrinogen/bone sialoprotein-binding protein	http://www.rcsb.org/pdb/explore/explore.do?structureId=4jdz	96.5	14	19	PsAD5_2854
PsAD5_02858	SMI1 / KNR4 family protein	Domain SMI1/KNR4-like domain (IPR018958)	N.A.
PsAD5_02862	SMI1 / KNR4 family protein	Domain SMI1/KNR4-like domain (IPR018958)	N.A.						PsAD5_02861
PsAD5_02863	Putative deoxyribonuclease RhsB	Repeat YD repeat (IPR006530)	Chain: A: PDB Molecule:tcdb2, tccc3;	http://www.rcsb.org/pdb/explore/explore.do?structureId=4o9x	100	64	14
FO-BEG1_01188	tRNA nuclease WapA precursor	Domain Rhs repeat-associated core (IPR022385); Repeat YD repeat (IPR006530)	Chain: A: PDB Molecule:tcdb2, tccc3;	http://www.rcsb.org/pdb/explore/explore.do?structureId=4o9x	100	79	18	FO-BEG1_01194
FO-BEG1_p_00114	SMI1 / KNR4 family protein	Domain SMI1/KNR4-like domain (IPR018958)	N.A.					FO-BEG1_p_00118	FO-BEG1_p_00115
JE062_01861	hypothetical protein	Domain SMI1/KNR4-like domain (IPR018958)	N.A.
PsW64_00565	Putative deoxyribonuclease RhsA	Domain Rhs repeat-associated core (IPR022385); Repeat YD repeat (IPR006530)	Chain: A: PDB Molecule:tcdb2, tccc3;	http://www.rcsb.org/pdb/explore/explore.do?structureId=4o9x	100	79	18
PsW64_03640	Putative deoxyribonuclease RhsC	coiled coil	Chain: A: PDB Molecule:ser-asp rich fibrinogen/bone sialoprotein-binding protein	http://www.rcsb.org/pdb/explore/explore.do?structureId=4jdz	96.5	14	19	PsW64_03638	PsW64_03641
PsW64_03642	SMI1 / KNR4 family protein	Domain SMI1/KNR4-like domain (IPR018958)	N.A.
PsW64_03643	SMI1 / KNR4 family protein	Domain SMI1/KNR4-like domain (IPR018958)	N.A.
PsW64_03648	SMI1 / KNR4 family protein	Domain SMI1/KNR4-like domain (IPR018958)	N.A.						PsW64_03647
PsW64_03649	Putative deoxyribonuclease RhsB	NO DOMAIN	Chain: A: PDB Molecule:tcdb2, tccc3;	http://www.rcsb.org/pdb/explore/explore.do?structureId=4o9x	100	72	15
PsW74_01300	SMI1 / KNR4 family protein	Domain SMI1/KNR4-like domain (IPR018958)	N.A.
PsW74_04046	Putative deoxyribonuclease RhsC	Domain Rhs repeat-associated core (IPR022385); Repeat YD repeat (IPR006530)	Chain: A: PDB Molecule:tcdb2, tccc3;	http://www.rcsb.org/pdb/explore/explore.do?structureId=4o9x	100	59	18	PsW74_04049
PsW74_05438	tRNA nuclease WapA precursor	Domain Rhs repeat-associated core (IPR022385); Repeat YD repeat (IPR006530)	Chain: A: PDB Molecule:tcdb2, tccc3;	http://www.rcsb.org/pdb/explore/explore.do?structureId=4o9x	100	80	18
PsWM33_01250	SMI1 / KNR4 family protein	Domain SMI1/KNR4-like domain (IPR018958)	N.A.
PsWM33_04148	Putative deoxyribonuclease RhsC	coiled coil	Chain: A: PDB Molecule:ser-asp rich fibrinogen/bone sialoprotein-binding protein	http://www.rcsb.org/pdb/explore/explore.do?structureId=4jdz	96.3	14	19	PsWM33_04146
PsWM33_04150	SMI1 / KNR4 family protein	Domain SMI1/KNR4-like domain (IPR018958)	N.A.
PsWM33_04152	SMI1 / KNR4 family protein	Domain SMI1/KNR4-like domain (IPR018958)	N.A.
PsWM33_04156	SMI1 / KNR4 family protein	Domain SMI1/KNR4-like domain (IPR018958)	N.A.
PsWM33_04160	SMI1 / KNR4 family protein	Domain SMI1/KNR4-like domain (IPR018958)	N.A.						PsWM33_04159
PsWM33_04161	Putative deoxyribonuclease RhsB	NO DOMAIN	Chain: A: PDB Molecule:tcdb2, tccc3;	http://www.rcsb.org/pdb/explore/explore.do?structureId=4o9x	100	72	15
In bold red are indicated genes that are adjacent to each other
Gene in the yellow box were identified in proximity of a the T6SS component VgrG
