# Supplementary material for: Comparative Genomic Analysis Reveals a Diverse Repertoire of Genes Involved in Prokaryote-Eukaryote Interactions within the Pseudovibrio Genus
Source: Front Microbiol. 2016 Mar 30;7:387. doi: 10.3389/fmicb.2016.00387 (PMC4811931; doi:10.3389/fmicb.2016.00387)
Supplement: Table S8 — List of Pfam domains used for the identification T3SS effectors in the Pseudovibrio genomes. These domains have been described to be present in T3SS effectors of other bacteria (Arnold et al., 2010). [file Table8.XLSX]

## Sheet: Sheet1
Pfam domain
PF09632	Rac1	Rac1-binding domain
PF10139	Virul_Fac	Putative bacterial virulence factor
PF04156	IncA	IncA protein
PF06872	EspG	EspG protein
PF05925	IpgD	Enterobacterial virulence protein IpgD
PF04806	EspF	EspF protein repeat
PF09025	T3SS_needle_reg	YopR, type III needle-polymerisation regulator
PF07487	SopE_GEF	SopE GEF domain
PF05364	SecIII_SopE_N	Salmonella type III secretion SopE effector N-terminus
PF03421	Acetyltransf_14	YopJ Serine/Threonine acetyltransferase
PF05802	EspB	Enterobacterial EspB protein
PF03545	YopE	Yersinia virulence determinant (YopE)
PF09020	YopE_N	YopE, N terminal
PF03543	Peptidase_C58	Yersinia/Haemophilus virulence surface antigen
PF09589	HrpA_pilin	HrpA pilus formation protein
PF03433	EspA	EspA-like secreted protein
PF09013	YopH_N	YopH, N-terminal
PF03536	VRP3	Salmonella virulence-associated 28kDa protein
PF02510	SPAN	Surface presentation of antigens protein
PF07490	Tir_receptor_N	Translocated intimin receptor (Tir) N-terminus
PF03549	Tir_receptor_M	Translocated intimin receptor (Tir) intimin-binding domain
PF07489	Tir_receptor_C	Translocated intimin receptor (Tir) C-terminus
PF09119	SicP-binding	SicP binding
PF04888	SseC	Secretion system effector C (SseC) like family
