# Supplementary material for: Comparative Genomic Analysis Reveals a Diverse Repertoire of Genes Involved in Prokaryote-Eukaryote Interactions within the Pseudovibrio Genus
Source: Front Microbiol. 2016 Mar 30;7:387. doi: 10.3389/fmicb.2016.00387 (PMC4811931; doi:10.3389/fmicb.2016.00387)
Supplement: Table S9 — List of domains used for the identification of toxin-like proteins in the Pseudovibrio genomes. This domains have been described to be present in bacterial toxins, and were obtained after a manual screening of the Pfam and TIGRFAM databases. [file Table9.XLSX]

## Sheet: Pfam_Tigrfam
Pfam
PF02382	RTX	RTX N-terminal domain
PF04076	BOF	Bacterial OB fold (BOF) protein
PF04829	PT-VENN	Pre-toxin domain with VENN motif
PF05105	Phage_holin_4	Holin family
PF05707	Zot	Zonular occludens toxin (Zot)
PF05785	CNF1	Rho-activating domain of cytotoxic necrotizing factor
PF06109	HlyE	Haemolysin E (HlyE)
PF06414	Zeta_toxin	Zeta toxin
PF06901	FrpC	RTX iron-regulated protein FrpC
PF07373	CAMP_factor	CAMP factor (Cfa)
PF07691	PA14	PA14 domain
PF07906	Toxin_15	ShET2 enterotoxin, N-terminal region
PF08085	Entericidin	Entericidin EcnA/B family
PF08339	RTX_C	RTX C-terminal domain
PF09720	Unstab_antitox	Putative addiction module component
PF12255	TcdB_toxin_midC	Insecticide toxin TcdB middle/C-terminal region
PF12256	TcdB_toxin_midN	Insecticide toxin TcdB middle/N-terminal region
PF12703	plasmid_Toxin	Toxin of toxin-antitoxin type 1 system
PF12909	DUF3832	Protein of unknown function (DUF3832)
PF14431	YwqJ-deaminase	YwqJ-like deaminase
PF04740	LXG	LXG domain of WXG superfamily
PF06958	Pyocin_S	S-type Pyocin
PF07768	PVL_ORF50	PVL ORF-50-like family
PF12563	Hemolysin_N	Hemolytic toxin N terminal
PF14410	GH-E	HNH/ENDO VII superfamily nuclease with conserved GHE residues
PF14411	LHH	A nuclease of the HNH/ENDO VII superfamily with conserved LHH
PF14412	AHH	A nuclease family of the HNH/ENDO VII superfamily with conserved AHH
PF14414	WHH	A nuclease of the HNH/ENDO VII superfamily with conserved WHH
PF14427	Pput2613-deam	Pput_2613-like deaminase
PF14428	SCP1201-deam	SCP1.201-like deaminase
PF14432	DYW_deaminase	DYW family of nucleic acid deaminases
PF14436	EndoU_bacteria	Bacterial EndoU nuclease
PF14437	MafB19-deam	MafB19-like deaminase
PF14440	XOO_2897-deam	Xanthomonas XOO_2897-like deaminase
PF14441	OTT_1508_deam	OTT_1508-like deaminase
PF14448	Nuc_N	Nuclease N terminal
PF14449	PT-TG	Pre-toxin TG
PF14859	Colicin_M	Colicin M
PF15500	Toxin_39	Putative RNase-like toxin
PF15520	Toxin_40	Putative toxin 40
PF15521	Toxin_41	Putative toxin 41
PF15522	Toxin_42	Putative toxin 42
PF15523	Toxin_44	Putative toxin 44
PF15524	Toxin_45	Putative toxin 45
PF15526	Toxin_46	Putative toxin 46
PF15527	Toxin_47	Putative toxin 47
PF15528	Toxin_48	Putative toxin 48
PF15529	Toxin_49	Putative toxin 49
PF15530	Toxin_50	Putative toxin 50
PF15531	Toxin_51	Putative toxin 51
PF15532	Toxin_53	Putative toxin 53
PF15533	Toxin_54	Putative toxin 54
PF15534	Toxin_56	Putative toxin 56
PF15535	Toxin_57	Putative toxin 57
PF15536	Toxin_58	Putative toxin 58
PF15537	Toxin_59	Putative toxin 59
PF15538	Toxin_61	Putative toxin 61
PF15540	Toxin_62	Putative toxin 62
PF15541	Toxin_63	Putative toxin 63
PF15542	Toxin_64	Putative toxin 64
PF15543	Toxin_65	Putative toxin 65
PF15544	Toxin_66	Putative toxin 66
PF15545	Toxin_67	Putative toxin 67
PF15604	Toxin_43	Putative toxin 43
PF15605	Toxin_52	Putative toxin 52
PF15606	Toxin_55	Putative toxin 55
PF15607	Toxin_60	Putative toxin 60
PF15633	Tox-ART-HYD1	HYD1 signature containing ADP-ribosyltransferase
PF15634	Tox-ART-HYE1	HYE1 signature containing ADP-ribosyltransferase
PF15635	Tox-GHH2	GHH signature containing HNH/Endo VII superfamily nuclease toxin 2
PF15636	Tox-GHH	GHH signature containing HNH/Endo VII superfamily nuclease toxin
PF15637	Tox-HNH-HHH	HNH/Endo VII superfamily nuclease toxin with a HHH motif
PF15638	Tox-MPTase2	Metallopeptidase toxin 2
PF15639	Tox-MPTase3	Metallopeptidase toxin 3
PF15640	Tox-MPTase4	Metallopeptidase toxin 4
PF15641	Tox-MPTase5	Metallopeptidase toxin 5
PF15642	Tox-ODYAM1	Toxin in Odyssella and Amoebophilus
PF15643	Tox-PL-2	Papain fold toxin 2
PF15644	Tox-PL	Papain fold toxin 1
PF15645	Tox-PLDMTX	Dermonecrotoxin of the Papain-like fold
PF15646	Tox-REase-2	Restriction endonuclease fold toxin 2
PF15647	Tox-REase-3	Restriction endonuclease fold toxin 3
PF15648	Tox-REase-5	Restriction endonuclease fold toxin 5
PF15649	Tox-REase-7	Restriction endonuclease fold toxin 7
PF15650	Tox-REase-9	Restriction endonuclease fold toxin 9
PF15651	Tox-SGS	Salivary glad secreted protein domain toxin
PF15652	Tox-SHH	HNH/Endo VII superfamily toxin with a SHH signature
PF15653	Tox-URI2	URI fold toxin 2
PF15654	Tox-WTIP	Toxin with a conserved tryptophan and TIP tripeptide motif
PF15657	Tox-HNH-EHHH	HNH/Endo VII superfamily nuclease toxins
PF15658	Latrotoxin_C	Latrotoxin C-terminal domain
PF03496	ADPrib_exo_Tox	ADP-ribosyltransferase exoenzyme
PF00353	HemolysinCabind	Hemolysin-type calcium-binding repeat (2 copies)
PF00652	Ricin_B_lectin	Ricin-type beta-trefoil lectin domain
PF01473	CW_binding_1	Putative cell wall binding repeat
PF03495	Binary_toxB	Clostridial binary toxin B/anthrax toxin PA
PF02661	Fic	Fic/DOC family
PF03212	Pertactin	Pertactin
PF04151	PPC	Bacterial pre-peptidase C-terminal domain
PF04972	BON	BON domain
PF05547	Peptidase_M6	Immune inhibitor A peptidase M6
PF00555	Endotoxin_M	delta endotoxin
PF01123	Stap_Strp_toxin	Staphylococcal/Streptococcal toxin, OB-fold domain
PF01320	Colicin_Pyocin	Colicin immunity protein / pyocin immunity protein
PF01721	Bacteriocin_II	Class II bacteriocin
PF02876	Stap_Strp_tox_C	Staphylococcal/Streptococcal toxin, beta-grasp domain
PF03944	Endotoxin_C	delta endotoxin
PF03945	Endotoxin_N	delta endotoxin, N-terminal domain
PF13958	ToxN_toxin	Toxin ToxN, type III toxin-antitoxin system
PF00161	RIP	Ribosome inactivating protein
PF01024	Colicin	Colicin pore forming domain
PF01375	Enterotoxin_a	Heat-labile enterotoxin alpha chain
PF01376	Enterotoxin_b	Heat-labile enterotoxin beta chain
PF02691	VacA	Vacuolating cyotoxin
PF02917	Pertussis_S1	Pertussis toxin, subunit 1
PF02918	Pertussis_S2S3	Pertussis toxin, subunit 2 and 3, C-terminal domain
PF03318	ETX_MTX2	Clostridium epsilon toxin ETX/Bacillus mosquitocidal toxin MTX2
PF03440	APT	Aerolysin/Pertussis toxin (APT) domain
PF03497	Anthrax_toxA	Anthrax toxin LF subunit
PF03505	Clenterotox	Clostridium enterotoxin
PF04830	DUF637	Possible hemagglutinin (DUF637)
PF11504	Colicin_Ia	Colicin Ia
PF11647	PMT_C	C-terminal region of Pasteurella multocida toxin residues 569-1285
PF13332	Fil_haemagg_2	Haemagluttinin repeat
PF14200	RicinB_lectin_2	Ricin-type beta-trefoil lectin domain-like
PF00823	PPE	PPE family
PF01850	PIN	PIN domain
PF10130	PIN_2	PIN domain
PF13470	PIN_3	PIN domain
PF13638	PIN_4	PIN domain
TIGRFAM
TIGR00028	Mtu_PIN_fam	toxin-antitoxin system PIN domain toxin
TIGR00305	TIGR00305	putative toxin-antitoxin system toxin component, PIN family
TIGR04459	TisB_tox	type I toxin-antitoxin system toxin TisB
TIGR02385	RelE_StbE	addiction module toxin, RelE/StbE family
TIGR00053	TIGR00053	addiction module toxin component, YafQ family
TIGR02116	toxin_Txe_YoeB	addiction module toxin, Txe/YoeB family
TIGR03660	T1SS_rpt_143	T1SS-143 repeat domain
